# Supplementary material for: The older, the better: a comprehensive survey of soil organic carbon under commercial oil palm plantations
Source: Environ Monit Assess. 2024 Dec 21;197(1):86. doi: 10.1007/s10661-024-13540-y (PMC11663155; doi:10.1007/s10661-024-13540-y)
Supplement: Supplementary file 2 — Supplementary file2 (CSV 191 KB) [file 10661_2024_13540_MOESM2_ESM.csv]

ID	region	estate	depth	campaign	pH	SOC	CEC	x	y	ELE	geology	peatlands	dist_peatland	dist_coast	mdNDVI_C2	mdNDVI	MAP	age_class
7	NORTHERN	LdgAnakKulim	1	1	4.6	0.78	3.39	100.595925	5.316522	68.6595153808594	Tr	0	21857.2774278543	19934.74	0.826749980449677	0.843800008296967	238.75	mature
8	NORTHERN	LdgAnakKulim	2	1	4.5	0.6	2.86	100.595925	5.316522	68.6595153808594	Tr	0	21857.2774278543	19934.74	0.826749980449677	0.843800008296967	238.75	mature
9	NORTHERN	LdgAnakKulim	3	1	4.5	0.54	2.86	100.595925	5.316522	68.6595153808594	Tr	0	21857.2774278543	19934.74	0.826749980449677	0.843800008296967	238.75	mature
10	NORTHERN	LdgAnakKulim	1	2	4.6	0.84	3.75	100.57978	5.311034	90.9515686035156	Tr	0	21833.4343560461	18066.39	0.711449980735779	0.711449980735779	237.25	young mature
11	NORTHERN	LdgAnakKulim	2	2	4.5	0.88	3.39	100.57978	5.311034	90.9515686035156	Tr	0	21833.4343560461	18066.39	0.711449980735779	0.711449980735779	237.25	young mature
12	NORTHERN	LdgAnakKulim	3	2	4.5	0.66	3.57	100.57978	5.311034	90.9515686035156	Tr	0	21833.4343560461	18066.39	0.711449980735779	0.711449980735779	237.25	young mature
13	NORTHERN	LdgAnakKulim	1	2	5.1	2.65	5.54	100.580391	5.293705	97.6840591430664	Tr	0	20023.8721928068	17912.06	0.725650012493134	0.725650012493134	238.92	immature
14	NORTHERN	LdgAnakKulim	2	2	5.1	2.48	5	100.580391	5.293705	97.6840591430664	Tr	0	20023.8721928068	17912.06	0.725650012493134	0.725650012493134	238.92	immature
15	NORTHERN	LdgAnakKulim	3	2	5	2.68	4.82	100.580391	5.293705	97.6840591430664	Tr	0	20023.8721928068	17912.06	0.725650012493134	0.725650012493134	238.92	immature
16	NORTHERN	LdgAnakKulim	1	2	4.7	2.28	3.04	100.610866	5.305791	105.343948364258	S	0	20310.7428291282	21396.59	0.641700029373169	0.641700029373169	241.58	immature
17	NORTHERN	LdgAnakKulim	2	2	5.2	1.22	3.57	100.610866	5.305791	105.343948364258	S	0	20310.7428291282	21396.59	0.641700029373169	0.641700029373169	241.58	immature
18	NORTHERN	LdgAnakKulim	3	2	5	1.09	3.75	100.610866	5.305791	105.343948364258	S	0	20310.7428291282	21396.59	0.641700029373169	0.641700029373169	241.58	immature
19	NORTHERN	LdgBaganDatoh	1	2	3.7	2.71	26.61	100.846815	4.017403	3.06223726272583	Q	0	5351.68767329479	9255.54	0.834500014781952	0.834500014781952	169.33	prime
20	NORTHERN	LdgBaganDatoh	2	2	3.6	2.39	27.32	100.846815	4.017403	3.06223726272583	Q	0	5351.68767329479	9255.54	0.834500014781952	0.834500014781952	169.33	prime
21	NORTHERN	LdgBaganDatoh	3	2	3.5	2.16	25	100.846815	4.017403	3.06223726272583	Q	0	5351.68767329479	9255.54	0.834500014781952	0.834500014781952	169.33	prime
22	NORTHERN	LdgBaganDatoh	1	2	6	0.52	30.54	100.796703	3.971968	5.43627452850342	Q	0	11068.7021694944	6325.72	0.839100003242493	0.839100003242493	163.25	young mature
23	NORTHERN	LdgBaganDatoh	2	2	6.1	0.22	29.82	100.796703	3.971968	5.43627452850342	Q	0	11068.7021694944	6325.72	0.839100003242493	0.839100003242493	163.25	young mature
24	NORTHERN	LdgBaganDatoh	3	2	6	0.18	29.64	100.796703	3.971968	5.43627452850342	Q	0	11068.7021694944	6325.72	0.839100003242493	0.839100003242493	163.25	young mature
25	NORTHERN	LdgBaganDatoh	1	2	4.5	0.33	20.54	100.79818	3.989436	6.07584857940674	Q	0	9241.90244960434	5097.34	0.695900022983551	0.695900022983551	162.5	young mature
26	NORTHERN	LdgBaganDatoh	2	2	4.5	0.71	19.64	100.79818	3.989436	6.07584857940674	Q	0	9241.90244960434	5097.34	0.695900022983551	0.695900022983551	162.5	young mature
27	NORTHERN	LdgBaganDatoh	3	2	3.8	0.58	21.61	100.79818	3.989436	6.07584857940674	Q	0	9241.90244960434	5097.34	0.695900022983551	0.695900022983551	162.5	young mature
28	NORTHERN	LdgBaganDatoh	1	2	4.3	0.78	22.68	100.828058	3.989967	5.1188235282898	Q	0	8261.66631264746	7996.63	0.708500027656555	0.708500027656555	166.5	immature
29	NORTHERN	LdgBaganDatoh	2	2	4.3	0.82	24.29	100.828058	3.989967	5.1188235282898	Q	0	8261.66631264746	7996.63	0.708500027656555	0.708500027656555	166.5	immature
30	NORTHERN	LdgBaganDatoh	3	2	4.1	0.61	24.11	100.828058	3.989967	5.1188235282898	Q	0	8261.66631264746	7996.63	0.708500027656555	0.708500027656555	166.5	immature
31	NORTHERN	LdgBaganDatoh	1	2	4.3	1.63	28.57	100.794379	3.952841	6.77254390716553	Q	0	13132.6886280622	7961.47	0.718349993228912	0.718349993228912	163.5	immature
32	NORTHERN	LdgBaganDatoh	2	2	4.2	0.55	30.54	100.794379	3.952841	6.77254390716553	Q	0	13132.6886280622	7961.47	0.718349993228912	0.718349993228912	163.5	immature
33	NORTHERN	LdgBaganDatoh	3	2	4.5	0.5	30.71	100.794379	3.952841	6.77254390716553	Q	0	13132.6886280622	7961.47	0.718349993228912	0.718349993228912	163.5	immature
34	NORTHERN	LdgBaganDatoh	1	2	4.2	4.84	28.39	100.820693	4.008216	4.79590511322022	Q	0	6409.26805178017	6679.99	0.751900017261505	0.751900017261505	164.75	old
35	NORTHERN	LdgBaganDatoh	2	2	3.6	5.09	34.29	100.820693	4.008216	4.79590511322022	Q	0	6409.26805178017	6679.99	0.751900017261505	0.751900017261505	164.75	old
36	NORTHERN	LdgBaganDatoh	3	2	3.9	3.99	23.21	100.820693	4.008216	4.79590511322022	Q	0	6409.26805178017	6679.99	0.751900017261505	0.751900017261505	164.75	old
40	NORTHERN	LdgBaganDatoh	1	2	3.5	2.77	26.79	100.849029	4.001205	5.34436750411987	Q	0	7151.57274120811	9909.54	0.832599997520447	0.832599997520447	168.42	mature
41	NORTHERN	LdgBaganDatoh	2	2	3.8	2.08	22.14	100.849029	4.001205	5.34436750411987	Q	0	7151.57274120811	9909.54	0.832599997520447	0.832599997520447	168.42	mature
42	NORTHERN	LdgBaganDatoh	3	2	3.7	1.52	23.39	100.849029	4.001205	5.34436750411987	Q	0	7151.57274120811	9909.54	0.832599997520447	0.832599997520447	168.42	mature
79	NORTHERN	LdgBkt.Selarong	1	1	6	1.35	6.25	100.593973	5.478224	24.5296382904053	Tr	0	39410.9028007702	23689.12	0.748849987983704	0.723999977111816	222.75	mature
80	NORTHERN	LdgBkt.Selarong	2	1	5.7	1.25	6.79	100.593973	5.478224	24.5296382904053	Tr	0	39410.9028007702	23689.12	0.748849987983704	0.723999977111816	222.75	mature
81	NORTHERN	LdgBkt.Selarong	3	1	5.4	1.03	5.54	100.593973	5.478224	24.5296382904053	Tr	0	39410.9028007702	23689.12	0.748849987983704	0.723999977111816	222.75	mature
82	NORTHERN	LdgBkt.Selarong	1	1	4.7	1.1	5.36	100.551347	5.498784	15.2338190078735	Tr	0	42604.2091959495	19187.79	0.830099999904633	0.797599971294403	215.33	mature
83	NORTHERN	LdgBkt.Selarong	2	1	4.5	0.97	4.64	100.551347	5.498784	15.2338190078735	Tr	0	42604.2091959495	19187.79	0.830099999904633	0.797599971294403	215.33	mature
84	NORTHERN	LdgBkt.Selarong	3	1	4.7	0.79	3.21	100.551347	5.498784	15.2338190078735	Tr	0	42604.2091959495	19187.79	0.830099999904633	0.797599971294403	215.33	mature
97	NORTHERN	LdgBkt.Selarong	1	1	5.1	1	7.68	100.55781	5.455735	21.2335567474365	Tr	0	37821.0291442769	19623.34	0.779250025749207	0.714800000190735	220.42	mature
98	NORTHERN	LdgBkt.Selarong	2	1	5.1	0.97	2.32	100.55781	5.455735	21.2335567474365	Tr	0	37821.0291442769	19623.34	0.779250025749207	0.714800000190735	220.42	mature
99	NORTHERN	LdgBkt.Selarong	3	1	5	0.81	2.86	100.55781	5.455735	21.2335567474365	Tr	0	37821.0291442769	19623.34	0.779250025749207	0.714800000190735	220.42	mature
103	NORTHERN	LdgBkt.Selarong	1	2	5.4	2.15	4.11	100.593973	5.478224	24.5296382904053	Tr	0	39410.9028007702	23689.12	0.748849987983704	0.748849987983704	222.75	old
104	NORTHERN	LdgBkt.Selarong	2	2	5.2	2.02	2.14	100.593973	5.478224	24.5296382904053	Tr	0	39410.9028007702	23689.12	0.748849987983704	0.748849987983704	222.75	old
105	NORTHERN	LdgBkt.Selarong	3	2	5.1	2.13	2.32	100.593973	5.478224	24.5296382904053	Tr	0	39410.9028007702	23689.12	0.748849987983704	0.748849987983704	222.75	old
106	NORTHERN	LdgBkt.Selarong	1	2	5	1.01	3.75	100.551347	5.498784	15.2338190078735	Tr	0	42604.2091959495	19187.79	0.830099999904633	0.830099999904633	215.33	old
107	NORTHERN	LdgBkt.Selarong	2	2	4.6	0.49	3.21	100.551347	5.498784	15.2338190078735	Tr	0	42604.2091959495	19187.79	0.830099999904633	0.830099999904633	215.33	old
108	NORTHERN	LdgBkt.Selarong	3	2	4.3	0.41	1.96	100.551347	5.498784	15.2338190078735	Tr	0	42604.2091959495	19187.79	0.830099999904633	0.830099999904633	215.33	old
109	NORTHERN	LdgBkt.Selarong	1	2	4.3	1.04	2.68	100.55781	5.455735	21.2335567474365	Tr	0	37821.0291442769	19623.34	0.779250025749207	0.779250025749207	220.42	old
110	NORTHERN	LdgBkt.Selarong	2	2	4.5	1.56	3.04	100.55781	5.455735	21.2335567474365	Tr	0	37821.0291442769	19623.34	0.779250025749207	0.779250025749207	220.42	old
111	NORTHERN	LdgBkt.Selarong	3	2	4.2	0.69	2.14	100.55781	5.455735	21.2335567474365	Tr	0	37821.0291442769	19623.34	0.779250025749207	0.779250025749207	220.42	old
112	NORTHERN	LdgBkt.Selarong	1	2	4.6	1.06	2.5	100.584628	5.511152	20.6560459136963	Tr	0	43170.7388698589	22999.78	0.773150026798248	0.773150026798248	214.92	immature
113	NORTHERN	LdgBkt.Selarong	2	2	4.4	0.62	2.14	100.584628	5.511152	20.6560459136963	Tr	0	43170.7388698589	22999.78	0.773150026798248	0.773150026798248	214.92	immature
114	NORTHERN	LdgBkt.Selarong	3	2	4.3	0.65	1.96	100.584628	5.511152	20.6560459136963	Tr	0	43170.7388698589	22999.78	0.773150026798248	0.773150026798248	214.92	immature
115	NORTHERN	LdgBkt.Selarong	1	2	4.8	1.32	6.25	100.610479	5.478406	34.7210235595703	Tr	0	39190.980788867	25515.1	0.8055499792099	0.8055499792099	225.92	immature
116	NORTHERN	LdgBkt.Selarong	2	2	4.5	0.89	5.54	100.610479	5.478406	34.7210235595703	Tr	0	39190.980788867	25515.1	0.8055499792099	0.8055499792099	225.92	immature
117	NORTHERN	LdgBkt.Selarong	3	2	4.6	0.67	5.18	100.610479	5.478406	34.7210235595703	Tr	0	39190.980788867	25515.1	0.8055499792099	0.8055499792099	225.92	immature
121	NORTHERN	LdgBukitHijau	1	2	4.2	0.55	10	100.562841	5.679184	80.7501525878906	S	0	61900.1077295195	23242.51	0.83160001039505	0.83160001039505	202.83	old
122	NORTHERN	LdgBukitHijau	2	2	4.3	0.54	10.18	100.562841	5.679184	80.7501525878906	S	0	61900.1077295195	23242.51	0.83160001039505	0.83160001039505	202.83	old
123	NORTHERN	LdgBukitHijau	3	2	4.3	0.35	8.04	100.562841	5.679184	80.7501525878906	S	0	61900.1077295195	23242.51	0.83160001039505	0.83160001039505	202.83	old
124	NORTHERN	LdgBukitHijau	1	2	4.3	0.69	6.25	100.599203	5.689045	40.1784515380859	S	0	62495.9754924206	26898.5	0.900300025939941	0.900300025939941	196.42	mature
125	NORTHERN	LdgBukitHijau	2	2	4.1	0.5	7.14	100.599203	5.689045	40.1784515380859	S	0	62495.9754924206	26898.5	0.900300025939941	0.900300025939941	196.42	mature
126	NORTHERN	LdgBukitHijau	3	2	4.6	1.27	6.61	100.599203	5.689045	40.1784515380859	S	0	62495.9754924206	26898.5	0.900300025939941	0.900300025939941	196.42	mature
130	NORTHERN	LdgBukitHijau	1	2	4.5	0.41	0.54	100.736707	5.573446	49.0993385314941	Tr	0	50423.4678105031	40392.88	0.862100005149841	0.862100005149841	212.75	prime
131	NORTHERN	LdgBukitHijau	2	2	3.9	0.4	1.07	100.736707	5.573446	49.0993385314941	Tr	0	50423.4678105031	40392.88	0.862100005149841	0.862100005149841	212.75	prime
132	NORTHERN	LdgBukitHijau	3	2	3.9	0.24	1.07	100.736707	5.573446	49.0993385314941	Tr	0	50423.4678105031	40392.88	0.862100005149841	0.862100005149841	212.75	prime
133	NORTHERN	LdgBukitHijau	1	2	4.7	0.6	4.82	100.81282	5.59273	98.4892654418945	Tr	0	54715.5614437893	49037.26	0.800999999046326	0.800999999046326	205	prime
134	NORTHERN	LdgBukitHijau	2	2	4.5	0.53	6.96	100.81282	5.59273	98.4892654418945	Tr	0	54715.5614437893	49037.26	0.800999999046326	0.800999999046326	205	prime
135	NORTHERN	LdgBukitHijau	3	2	4.6	0.32	6.96	100.81282	5.59273	98.4892654418945	Tr	0	54715.5614437893	49037.26	0.800999999046326	0.800999999046326	205	prime
136	NORTHERN	LdgBukitHijau	1	2	5.2	0.47	0.89	100.772672	5.540916	59.8755378723145	Tr	0	47887.369322035	43993.98	0.82889997959137	0.82889997959137	215.67	immature
137	NORTHERN	LdgBukitHijau	2	2	4.7	0.3	2.14	100.772672	5.540916	59.8755378723145	Tr	0	47887.369322035	43993.98	0.82889997959137	0.82889997959137	215.67	immature
138	NORTHERN	LdgBukitHijau	3	2	4.8	0.29	1.79	100.772672	5.540916	59.8755378723145	Tr	0	47887.369322035	43993.98	0.82889997959137	0.82889997959137	215.67	immature
139	NORTHERN	LdgChersonese	1	1	3.8	4.98	26.25	100.477524	4.984185	2.79271554946899	Q	0	16624.2656520916	6087.27	0.837000012397766	0.84579998254776	188.5	mature
140	NORTHERN	LdgChersonese	2	1	3.9	2.15	23.75	100.477524	4.984185	2.79271554946899	Q	0	16624.2656520916	6087.27	0.837000012397766	0.84579998254776	188.5	mature
141	NORTHERN	LdgChersonese	3	1	4.5	1.18	26.43	100.477524	4.984185	2.79271554946899	Q	0	16624.2656520916	6087.27	0.837000012397766	0.84579998254776	188.5	mature
148	NORTHERN	LdgChersonese	1	1	3.9	1.95	18.93	100.455179	5.008659	2.19573020935059	Q	0	17950.8196601312	4221.05	0.827600002288818	0.817399978637695	186	prime
149	NORTHERN	LdgChersonese	2	1	3.5	5.26	23.57	100.455179	5.008659	2.19573020935059	Q	0	17950.8196601312	4221.05	0.827600002288818	0.817399978637695	186	prime
150	NORTHERN	LdgChersonese	3	1	3.5	5.34	26.25	100.455179	5.008659	2.19573020935059	Q	0	17950.8196601312	4221.05	0.827600002288818	0.817399978637695	186	prime
154	NORTHERN	LdgChersonese	1	1	5.2	1.35	29.82	100.432291	4.978029	0.513958215713501	Q	0	21466.3301843073	1096.8	0.769050002098083	0.749000012874603	181.08	young mature
155	NORTHERN	LdgChersonese	2	1	4.6	1.57	25	100.432291	4.978029	0.513958215713501	Q	0	21466.3301843073	1096.8	0.769050002098083	0.749000012874603	181.08	young mature
156	NORTHERN	LdgChersonese	3	1	4.5	1.07	27.68	100.432291	4.978029	0.513958215713501	Q	0	21466.3301843073	1096.8	0.769050002098083	0.749000012874603	181.08	young mature
160	NORTHERN	LdgChersonese	1	2	3.5	2.53	16.25	100.455179	5.008659	2.19573020935059	Q	0	17950.8196601312	4221.05	0.827600002288818	0.827600002288818	186	mature
161	NORTHERN	LdgChersonese	2	2	3.5	2.01	20.18	100.455179	5.008659	2.19573020935059	Q	0	17950.8196601312	4221.05	0.827600002288818	0.827600002288818	186	mature
162	NORTHERN	LdgChersonese	3	2	3.9	1.05	14.11	100.455179	5.008659	2.19573020935059	Q	0	17950.8196601312	4221.05	0.827600002288818	0.827600002288818	186	mature
166	NORTHERN	LdgChersonese	1	2	3.8	2.49	22.14	100.477524	4.984185	2.79271554946899	Q	0	16624.2656520916	6087.27	0.837000012397766	0.837000012397766	188.5	mature
167	NORTHERN	LdgChersonese	2	2	3.9	1.38	19.82	100.477524	4.984185	2.79271554946899	Q	0	16624.2656520916	6087.27	0.837000012397766	0.837000012397766	188.5	mature
168	NORTHERN	LdgChersonese	3	2	3.5	0.91	22.5	100.477524	4.984185	2.79271554946899	Q	0	16624.2656520916	6087.27	0.837000012397766	0.837000012397766	188.5	mature
169	NORTHERN	LdgChersonese	1	2	4.4	1.29	25.54	100.432291	4.978029	0.513958215713501	Q	0	21466.3301843073	1096.8	0.769050002098083	0.769050002098083	181.08	prime
170	NORTHERN	LdgChersonese	2	2	4.8	1.33	25	100.432291	4.978029	0.513958215713501	Q	0	21466.3301843073	1096.8	0.769050002098083	0.769050002098083	181.08	prime
171	NORTHERN	LdgChersonese	3	2	4.4	1.15	26.07	100.432291	4.978029	0.513958215713501	Q	0	21466.3301843073	1096.8	0.769050002098083	0.769050002098083	181.08	prime
172	NORTHERN	LdgChersonese	1	2	4.3	1.66	19.64	100.439753	4.971739	3.80890536308289	Q	0	20991.5663472461	1950.78	0.724900007247925	0.724900007247925	182.25	young mature
173	NORTHERN	LdgChersonese	2	2	7.3	0.78	28.57	100.439753	4.971739	3.80890536308289	Q	0	20991.5663472461	1950.78	0.724900007247925	0.724900007247925	182.25	young mature
174	NORTHERN	LdgChersonese	3	2	7.4	0.52	25	100.439753	4.971739	3.80890536308289	Q	0	20991.5663472461	1950.78	0.724900007247925	0.724900007247925	182.25	young mature
175	NORTHERN	LdgCluny	1	2	5.1	0.81	6.61	101.441483	3.856945	52.4561347961426	O	0	14889.1758779862	51849	0.863150000572205	0.863150000572205	239.08	old
176	NORTHERN	LdgCluny	2	2	4.7	0.64	6.25	101.441483	3.856945	52.4561347961426	O	0	14889.1758779862	51849	0.863150000572205	0.863150000572205	239.08	old
177	NORTHERN	LdgCluny	3	2	4.6	0.52	6.07	101.441483	3.856945	52.4561347961426	O	0	14889.1758779862	51849	0.863150000572205	0.863150000572205	239.08	old
178	NORTHERN	LdgCluny	1	2	4.5	1.16	8.21	101.379244	3.90065	53.2401466369629	O	0	12788.7549273643	49178.38	0.863749980926514	0.863749980926514	247	old
179	NORTHERN	LdgCluny	2	2	4.5	0.98	10	101.379244	3.90065	53.2401466369629	O	0	12788.7549273643	49178.38	0.863749980926514	0.863749980926514	247	old
180	NORTHERN	LdgCluny	3	2	4.3	0.84	9.82	101.379244	3.90065	53.2401466369629	O	0	12788.7549273643	49178.38	0.863749980926514	0.863749980926514	247	old
199	NORTHERN	LdgElphil	1	2	5	0.81	3.93	101.088938	4.827828	86.3901901245117	S	0	42295.490830698	56600.6	0.824899971485138	0.824899971485138	204.17	old
200	NORTHERN	LdgElphil	2	2	4.7	0.6	5	101.088938	4.827828	86.3901901245117	S	0	42295.490830698	56600.6	0.824899971485138	0.824899971485138	204.17	old
201	NORTHERN	LdgElphil	3	2	4.5	0.44	4.82	101.088938	4.827828	86.3901901245117	S	0	42295.490830698	56600.6	0.824899971485138	0.824899971485138	204.17	old
202	NORTHERN	LdgElphil	1	2	5	1.34	5.18	101.10418	4.849936	70.1896133422852	S	0	43590.7285065749	58622.36	0.852550029754639	0.852550029754639	196.33	old
203	NORTHERN	LdgElphil	2	2	4.4	0.67	5	101.10418	4.849936	70.1896133422852	S	0	43590.7285065749	58622.36	0.852550029754639	0.852550029754639	196.33	old
204	NORTHERN	LdgElphil	3	2	4.4	0.49	4.82	101.10418	4.849936	70.1896133422852	S	0	43590.7285065749	58622.36	0.852550029754639	0.852550029754639	196.33	old
226	NORTHERN	LdgFlemington	1	1	5.5	1.36	18.21	100.870213	3.937718	7.19736051559448	Q	0	12845.7375258092	14930.78	0.858449995517731	0.735499978065491	170.92	young mature
227	NORTHERN	LdgFlemington	2	1	4.4	1.12	18.04	100.870213	3.937718	7.19736051559448	Q	0	12845.7375258092	14930.78	0.858449995517731	0.735499978065491	170.92	young mature
228	NORTHERN	LdgFlemington	3	1	4.1	1.13	18.75	100.870213	3.937718	7.19736051559448	Q	0	12845.7375258092	14930.78	0.858449995517731	0.735499978065491	170.92	young mature
232	NORTHERN	LdgFlemington	1	1	5.5	0.92	13.93	100.967553	3.863652	6.45914030075073	Q	0	1751.96121790845	15002.24	0.813049972057343	0.641700029373169	185.75	young mature
233	NORTHERN	LdgFlemington	2	1	4.6	0.86	14.46	100.967553	3.863652	6.45914030075073	Q	0	1751.96121790845	15002.24	0.813049972057343	0.641700029373169	185.75	young mature
234	NORTHERN	LdgFlemington	3	1	4.3	1.42	16.61	100.967553	3.863652	6.45914030075073	Q	0	1751.96121790845	15002.24	0.813049972057343	0.641700029373169	185.75	young mature
235	NORTHERN	LdgFlemington	1	1	3.9	0.74	20.54	100.952737	3.871956	7.67956209182739	Q	0	3534.32302092241	14624.26	0.677749991416931	0.799600005149841	183.17	immature
236	NORTHERN	LdgFlemington	2	1	3.9	0.58	22.14	100.952737	3.871956	7.67956209182739	Q	0	3534.32302092241	14624.26	0.677749991416931	0.799600005149841	183.17	immature
237	NORTHERN	LdgFlemington	3	1	3.9	0.62	20.36	100.952737	3.871956	7.67956209182739	Q	0	3534.32302092241	14624.26	0.677749991416931	0.799600005149841	183.17	immature
250	NORTHERN	LdgJentayu	1	1	4.9	1.45	8.04	100.625302	5.771886	38.9432678222656	S	0	71462.7657188532	28563.01	0.866649985313416	0.836250007152557	199.5	prime
251	NORTHERN	LdgJentayu	2	1	5	1.91	9.82	100.625302	5.771886	38.9432678222656	S	0	71462.7657188532	28563.01	0.866649985313416	0.836250007152557	199.5	prime
252	NORTHERN	LdgJentayu	3	1	4.8	0.92	6.79	100.625302	5.771886	38.9432678222656	S	0	71462.7657188532	28563.01	0.866649985313416	0.836250007152557	199.5	prime
253	NORTHERN	LdgJentayu	1	1	4.2	0.74	2.68	100.556344	5.796581	22.5598373413086	S	0	74849.738410869	20856.99	0.846249997615814	0.810599982738495	201.08	mature
254	NORTHERN	LdgJentayu	2	1	4.1	1.02	5.18	100.556344	5.796581	22.5598373413086	S	0	74849.738410869	20856.99	0.846249997615814	0.810599982738495	201.08	mature
255	NORTHERN	LdgJentayu	3	1	4.3	0.54	4.64	100.556344	5.796581	22.5598373413086	S	0	74849.738410869	20856.99	0.846249997615814	0.810599982738495	201.08	mature
259	NORTHERN	LdgJentayu	1	1	4.6	0.74	3.93	100.578376	5.765065	58.088134765625	S	0	71089.9436283739	23430.09	0.870500028133392	0.852500021457672	202	mature
260	NORTHERN	LdgJentayu	2	1	4.1	0.49	2.5	100.578376	5.765065	58.088134765625	S	0	71089.9436283739	23430.09	0.870500028133392	0.852500021457672	202	mature
261	NORTHERN	LdgJentayu	3	1	4	0.46	2.32	100.578376	5.765065	58.088134765625	S	0	71089.9436283739	23430.09	0.870500028133392	0.852500021457672	202	mature
262	NORTHERN	LdgJentayu	1	2	4.4	1.1	4.64	100.559833	5.807858	40.1687850952148	S	0	76034.2274803795	21167.7	0.88985002040863	0.88985002040863	201.92	mature
263	NORTHERN	LdgJentayu	2	2	4	0.32	2.68	100.559833	5.807858	40.1687850952148	S	0	76034.2274803795	21167.7	0.88985002040863	0.88985002040863	201.92	mature
264	NORTHERN	LdgJentayu	3	2	4.5	1.82	5.89	100.559833	5.807858	40.1687850952148	S	0	76034.2274803795	21167.7	0.88985002040863	0.88985002040863	201.92	mature
265	NORTHERN	LdgJentayu	1	2	4.5	0.83	5.89	100.578376	5.765065	58.088134765625	S	0	71089.9436283739	23430.09	0.870500028133392	0.870500028133392	202	mature
266	NORTHERN	LdgJentayu	2	2	4.2	1.65	7.32	100.578376	5.765065	58.088134765625	S	0	71089.9436283739	23430.09	0.870500028133392	0.870500028133392	202	mature
267	NORTHERN	LdgJentayu	3	2	3.8	0.25	3.21	100.578376	5.765065	58.088134765625	S	0	71089.9436283739	23430.09	0.870500028133392	0.870500028133392	202	mature
271	NORTHERN	LdgJentayu	1	2	4.5	1.12	6.07	100.625321	5.762372	62.5183639526367	S	0	70411.2822924304	28635.72	0.65625	0.65625	199.08	immature
272	NORTHERN	LdgJentayu	2	2	4.5	1.04	5.89	100.625321	5.762372	62.5183639526367	S	0	70411.2822924304	28635.72	0.65625	0.65625	199.08	immature
273	NORTHERN	LdgJentayu	3	2	4.7	0.69	6.25	100.625321	5.762372	62.5183639526367	S	0	70411.2822924304	28635.72	0.65625	0.65625	199.08	immature
274	NORTHERN	LdgKalumpong	1	1	4.1	2.67	22.5	100.548173	4.980464	1.36068761348724	Q	0	10592.0082022449	8977.62	0.837000012397766	0.675000011920929	206.25	immature
275	NORTHERN	LdgKalumpong	2	1	3.7	1.48	17.14	100.548173	4.980464	1.36068761348724	Q	0	10592.0082022449	8977.62	0.837000012397766	0.675000011920929	206.25	immature
276	NORTHERN	LdgKalumpong	3	1	3.6	1.21	19.82	100.548173	4.980464	1.36068761348724	Q	0	10592.0082022449	8977.62	0.837000012397766	0.675000011920929	206.25	immature
289	NORTHERN	LdgKalumpong	1	2	3.8	2.62	25.71	100.58831	4.942055	1.50734162330627	Q	0	10214.4093335017	8528.24	0.863600015640259	0.863600015640259	229	mature
290	NORTHERN	LdgKalumpong	2	2	3.5	2.61	24.29	100.58831	4.942055	1.50734162330627	Q	0	10214.4093335017	8528.24	0.863600015640259	0.863600015640259	229	mature
291	NORTHERN	LdgKalumpong	3	2	3.4	1.47	24.46	100.58831	4.942055	1.50734162330627	Q	0	10214.4093335017	8528.24	0.863600015640259	0.863600015640259	229	mature
292	NORTHERN	LdgKalumpong	1	2	4.2	4.59	35.18	100.531071	4.958024	1.13469958305359	Q	0	13710.1756565503	5855.1	0.832949995994568	0.832949995994568	206.75	prime
293	NORTHERN	LdgKalumpong	2	2	3.9	4.26	30.89	100.531071	4.958024	1.13469958305359	Q	0	13710.1756565503	5855.1	0.832949995994568	0.832949995994568	206.75	prime
294	NORTHERN	LdgKalumpong	3	2	3.7	1.17	18.93	100.531071	4.958024	1.13469958305359	Q	0	13710.1756565503	5855.1	0.832949995994568	0.832949995994568	206.75	prime
295	NORTHERN	LdgKalumpong	1	2	4	1.49	21.25	100.532145	4.974511	4.45522403717041	Q	0	12290.572458464	7399.16	0.820249974727631	0.820249974727631	202.17	young mature
296	NORTHERN	LdgKalumpong	2	2	3.6	0.97	22.14	100.532145	4.974511	4.45522403717041	Q	0	12290.572458464	7399.16	0.820249974727631	0.820249974727631	202.17	young mature
297	NORTHERN	LdgKalumpong	3	2	3.6	1.09	21.61	100.532145	4.974511	4.45522403717041	Q	0	12290.572458464	7399.16	0.820249974727631	0.820249974727631	202.17	young mature
298	NORTHERN	LdgKalumpong	1	1	4	3.14	20.89	101.089108	4.443166	38.8997116088867	O	0	15569.3276405393	52286.22	0.86615002155304	0.833899974822998	217.83	mature
299	NORTHERN	LdgKalumpong	2	1	3.8	3.51	25.71	101.089108	4.443166	38.8997116088867	O	0	15569.3276405393	52286.22	0.86615002155304	0.833899974822998	217.83	mature
300	NORTHERN	LdgKalumpong	3	1	3.8	3.91	25.89	101.089108	4.443166	38.8997116088867	O	0	15569.3276405393	52286.22	0.86615002155304	0.833899974822998	217.83	mature
328	NORTHERN	LdgKamuning	1	2	4.6	1.25	4.46	101.038267	4.857237	78.9831695556641	S	0	36235.7952381049	51574.3	0.876200020313263	0.876200020313263	201.33	old
329	NORTHERN	LdgKamuning	2	2	4.4	0.74	3.57	101.038267	4.857237	78.9831695556641	S	0	36235.7952381049	51574.3	0.876200020313263	0.876200020313263	201.33	old
330	NORTHERN	LdgKamuning	3	2	4.4	0.59	4.11	101.038267	4.857237	78.9831695556641	S	0	36235.7952381049	51574.3	0.876200020313263	0.876200020313263	201.33	old
331	NORTHERN	LdgKamuning	1	2	5.6	0.93	4.11	101.079566	4.848521	80.2457809448242	S	0	40903.344799686	55903.23	0.852050006389618	0.852050006389618	198.33	mature
332	NORTHERN	LdgKamuning	2	2	4.7	0.58	4.64	101.079566	4.848521	80.2457809448242	S	0	40903.344799686	55903.23	0.852050006389618	0.852050006389618	198.33	mature
333	NORTHERN	LdgKamuning	3	2	4.7	0.49	6.25	101.079566	4.848521	80.2457809448242	S	0	40903.344799686	55903.23	0.852050006389618	0.852050006389618	198.33	mature
334	NORTHERN	LdgKamuning	1	2	4.7	0.55	1.07	101.007472	4.84971	101.444885253906	S	0	32975.2574051226	48061.34	0.849500000476837	0.849500000476837	207.33	mature
335	NORTHERN	LdgKamuning	2	2	4.5	0.34	1.96	101.007472	4.84971	101.444885253906	S	0	32975.2574051226	48061.34	0.849500000476837	0.849500000476837	207.33	mature
336	NORTHERN	LdgKamuning	3	2	4.1	0.19	1.43	101.007472	4.84971	101.444885253906	S	0	32975.2574051226	48061.34	0.849500000476837	0.849500000476837	207.33	mature
343	NORTHERN	LdgKamuning	1	2	4.9	0.74	0.89	101.021677	4.866955	97.6484451293945	S	0	34285.4541962542	50004.54	0.88494998216629	0.88494998216629	201.08	young mature
344	NORTHERN	LdgKamuning	2	2	4.7	0.59	1.79	101.021677	4.866955	97.6484451293945	S	0	34285.4541962542	50004.54	0.88494998216629	0.88494998216629	201.08	young mature
345	NORTHERN	LdgKamuning	3	2	4.4	0.53	1.07	101.021677	4.866955	97.6484451293945	S	0	34285.4541962542	50004.54	0.88494998216629	0.88494998216629	201.08	young mature
355	NORTHERN	LdgKintaKellas	1	2	5	2.12	9.64	101.089108	4.443166	38.8997116088867	O	0	15569.3276405393	52286.22	0.86615002155304	0.86615002155304	217.83	mature
356	NORTHERN	LdgKintaKellas	2	2	4.6	1.43	8.04	101.089108	4.443166	38.8997116088867	O	0	15569.3276405393	52286.22	0.86615002155304	0.86615002155304	217.83	mature
357	NORTHERN	LdgKintaKellas	3	2	4.6	1.08	6.79	101.089108	4.443166	38.8997116088867	O	0	15569.3276405393	52286.22	0.86615002155304	0.86615002155304	217.83	mature
358	NORTHERN	LdgPadangBuluh	1	1	4.9	0.66	3.39	100.562964	5.586277	16.5486888885498	Q	0	51769.867911192	21805.12	0.850499987602234	0.840799987316132	200.25	mature
359	NORTHERN	LdgPadangBuluh	2	1	4.3	0.65	5.54	100.562964	5.586277	16.5486888885498	Q	0	51769.867911192	21805.12	0.850499987602234	0.840799987316132	200.25	mature
360	NORTHERN	LdgPadangBuluh	3	1	4.1	0.61	5	100.562964	5.586277	16.5486888885498	Q	0	51769.867911192	21805.12	0.850499987602234	0.840799987316132	200.25	mature
361	NORTHERN	LdgPadangBuluh	1	1	4.2	1.32	6.79	100.60388	5.58668	22.9218120574951	Tr	0	51176.4133438348	26180.52	0.886699974536896	0.871900022029877	203.67	mature
362	NORTHERN	LdgPadangBuluh	2	1	4.5	0.97	6.25	100.60388	5.58668	22.9218120574951	Tr	0	51176.4133438348	26180.52	0.886699974536896	0.871900022029877	203.67	mature
363	NORTHERN	LdgPadangBuluh	3	1	4.3	0.76	5.36	100.60388	5.58668	22.9218120574951	Tr	0	51176.4133438348	26180.52	0.886699974536896	0.871900022029877	203.67	mature
379	NORTHERN	LdgPadangBuluh	1	2	4.6	1.38	6.07	100.60388	5.58668	22.9218120574951	Tr	0	51176.4133438348	26180.52	0.886699974536896	0.886699974536896	203.67	mature
380	NORTHERN	LdgPadangBuluh	2	2	4.3	0.97	4.64	100.60388	5.58668	22.9218120574951	Tr	0	51176.4133438348	26180.52	0.886699974536896	0.886699974536896	203.67	mature
381	NORTHERN	LdgPadangBuluh	3	2	4.3	0.64	4.29	100.60388	5.58668	22.9218120574951	Tr	0	51176.4133438348	26180.52	0.886699974536896	0.886699974536896	203.67	mature
382	NORTHERN	LdgPadangBuluh	1	2	6.5	2.03	10.71	100.588283	5.59159	23.3159103393555	Tr	0	51911.4549606454	24659.94	0.892149984836578	0.892149984836578	201.33	mature
383	NORTHERN	LdgPadangBuluh	2	2	4.7	1.43	7.68	100.588283	5.59159	23.3159103393555	Tr	0	51911.4549606454	24659.94	0.892149984836578	0.892149984836578	201.33	mature
384	NORTHERN	LdgPadangBuluh	3	2	4.9	1.65	9.11	100.588283	5.59159	23.3159103393555	Tr	0	51911.4549606454	24659.94	0.892149984836578	0.892149984836578	201.33	mature
385	NORTHERN	LdgPadangBuluh	1	2	3.9	0.99	3.39	100.487009	5.777628	51.4284515380859	S	0	74245.5451737321	13233.63	0.910399973392487	0.910399973392487	209.92	mature
386	NORTHERN	LdgPadangBuluh	2	2	3.8	0.79	3.04	100.487009	5.777628	51.4284515380859	S	0	74245.5451737321	13233.63	0.910399973392487	0.910399973392487	209.92	mature
387	NORTHERN	LdgPadangBuluh	3	2	3.8	0.92	3.21	100.487009	5.777628	51.4284515380859	S	0	74245.5451737321	13233.63	0.910399973392487	0.910399973392487	209.92	mature
388	NORTHERN	LdgPadangBuluh	1	2	3.6	0.86	4.46	100.515636	5.751423	11.6952934265137	S	0	70707.7601725076	16638.09	0.889400005340576	0.889400005340576	199.67	mature
389	NORTHERN	LdgPadangBuluh	2	2	3.7	0.7	4.64	100.515636	5.751423	11.6952934265137	S	0	70707.7601725076	16638.09	0.889400005340576	0.889400005340576	199.67	mature
390	NORTHERN	LdgPadangBuluh	3	2	3.7	0.65	4.64	100.515636	5.751423	11.6952934265137	S	0	70707.7601725076	16638.09	0.889400005340576	0.889400005340576	199.67	mature
391	NORTHERN	LdgPadangBuluh	1	2	3.7	1.24	5.89	100.562964	5.586277	16.5486888885498	Q	0	51769.867911192	21805.12	0.850499987602234	0.850499987602234	200.25	mature
392	NORTHERN	LdgPadangBuluh	2	2	3.7	1.23	5.89	100.562964	5.586277	16.5486888885498	Q	0	51769.867911192	21805.12	0.850499987602234	0.850499987602234	200.25	mature
393	NORTHERN	LdgPadangBuluh	3	2	3.6	0.94	5.54	100.562964	5.586277	16.5486888885498	Q	0	51769.867911192	21805.12	0.850499987602234	0.850499987602234	200.25	mature
397	NORTHERN	LdgPadangBuluh	1	2	4.2	1.63	8.93	100.562653	5.56537	8.3458833694458	Tr	0	49505.6441688343	21201.7	0.841350018978119	0.841350018978119	202.75	prime
398	NORTHERN	LdgPadangBuluh	2	2	4.1	1.58	10	100.562653	5.56537	8.3458833694458	Tr	0	49505.6441688343	21201.7	0.841350018978119	0.841350018978119	202.75	prime
399	NORTHERN	LdgPadangBuluh	3	2	4.1	1.56	10.36	100.562653	5.56537	8.3458833694458	Tr	0	49505.6441688343	21201.7	0.841350018978119	0.841350018978119	202.75	prime
406	NORTHERN	LdgSabakBernam	1	1	5.1	0.94	35.36	101.042249	3.763031	4.29251527786255	Q	0	4486.61161343578	12600.88	0.878799974918365	0.719600021839142	194.75	immature
407	NORTHERN	LdgSabakBernam	2	1	4.9	0.75	34.46	101.042249	3.763031	4.29251527786255	Q	0	4486.61161343578	12600.88	0.878799974918365	0.719600021839142	194.75	immature
408	NORTHERN	LdgSabakBernam	3	1	5	0.6	33.21	101.042249	3.763031	4.29251527786255	Q	0	4486.61161343578	12600.88	0.878799974918365	0.719600021839142	194.75	immature
415	NORTHERN	LdgSabakBernam	1	2	3.9	1.47	21.43	101.021025	3.766187	5.22090339660645	Q	0	4608.92450000702	11716.79	0.826600015163422	0.826600015163422	191.08	old
416	NORTHERN	LdgSabakBernam	2	2	3.4	0.83	18.75	101.021025	3.766187	5.22090339660645	Q	0	4608.92450000702	11716.79	0.826600015163422	0.826600015163422	191.08	old
417	NORTHERN	LdgSabakBernam	3	2	3.4	0.59	23.04	101.021025	3.766187	5.22090339660645	Q	0	4608.92450000702	11716.79	0.826600015163422	0.826600015163422	191.08	old
421	NORTHERN	LdgSabakBernam	1	2	4.1	0.9	25.54	101.042249	3.763031	4.29251527786255	Q	0	4486.61161343578	12600.88	0.878799974918365	0.878799974918365	194.75	young mature
422	NORTHERN	LdgSabakBernam	2	2	4.2	0.54	23.57	101.042249	3.763031	4.29251527786255	Q	0	4486.61161343578	12600.88	0.878799974918365	0.878799974918365	194.75	young mature
423	NORTHERN	LdgSabakBernam	3	2	4.5	0.74	24.11	101.042249	3.763031	4.29251527786255	Q	0	4486.61161343578	12600.88	0.878799974918365	0.878799974918365	194.75	young mature
424	NORTHERN	LdgSabakBernam	1	2	4	1.62	26.61	101.010206	3.73987	6.66549587249756	Q	0	5080.6626692167	8584.78	0.711399972438812	0.711399972438812	188.75	immature
425	NORTHERN	LdgSabakBernam	2	2	3.8	1.67	25.18	101.010206	3.73987	6.66549587249756	Q	0	5080.6626692167	8584.78	0.711399972438812	0.711399972438812	188.75	immature
426	NORTHERN	LdgSabakBernam	3	2	3.9	1.66	27.14	101.010206	3.73987	6.66549587249756	Q	0	5080.6626692167	8584.78	0.711399972438812	0.711399972438812	188.75	immature
460	NORTHERN	LdgSabrang	1	2	3.3	1.22	18.21	100.98002	4.034517	7.3231053352356	Q	0	8638.2692197923	23564.94	0.851000010967255	0.851000010967255	192.17	mature
461	NORTHERN	LdgSabrang	2	2	3.3	0.74	21.96	100.98002	4.034517	7.3231053352356	Q	0	8638.2692197923	23564.94	0.851000010967255	0.851000010967255	192.17	mature
462	NORTHERN	LdgSabrang	3	2	3.3	0.5	22.14	100.98002	4.034517	7.3231053352356	Q	0	8638.2692197923	23564.94	0.851000010967255	0.851000010967255	192.17	mature
463	NORTHERN	LdgSabrang	1	2	3.7	1.35	23.57	100.95162	3.982905	5.98653030395508	Q	0	6486.00683124491	21480.7	0.850600004196167	0.850600004196167	185.08	mature
464	NORTHERN	LdgSabrang	2	2	3.4	0.59	19.29	100.95162	3.982905	5.98653030395508	Q	0	6486.00683124491	21480.7	0.850600004196167	0.850600004196167	185.08	mature
465	NORTHERN	LdgSabrang	3	2	3.5	0.52	23.75	100.95162	3.982905	5.98653030395508	Q	0	6486.00683124491	21480.7	0.850600004196167	0.850600004196167	185.08	mature
466	NORTHERN	LdgSabrang	1	2	4.8	2.01	21.79	100.993347	4.020965	7.31577920913696	Q	0	6606.14372616683	25178.99	0.85369998216629	0.85369998216629	194.08	mature
467	NORTHERN	LdgSabrang	2	2	4.8	1.5	20.89	100.993347	4.020965	7.31577920913696	Q	0	6606.14372616683	25178.99	0.85369998216629	0.85369998216629	194.08	mature
468	NORTHERN	LdgSabrang	3	2	4.9	0.97	21.96	100.993347	4.020965	7.31577920913696	Q	0	6606.14372616683	25178.99	0.85369998216629	0.85369998216629	194.08	mature
469	NORTHERN	LdgSabrang	1	2	3.3	1.02	20.36	100.937423	4.00113	6.05432653427124	Q	0	9035.22658258374	19438.62	0.796800017356873	0.796800017356873	184.5	mature
470	NORTHERN	LdgSabrang	2	2	3.5	1.61	15.89	100.937423	4.00113	6.05432653427124	Q	0	9035.22658258374	19438.62	0.796800017356873	0.796800017356873	184.5	mature
471	NORTHERN	LdgSabrang	3	2	3.3	0.68	22.5	100.937423	4.00113	6.05432653427124	Q	0	9035.22658258374	19438.62	0.796800017356873	0.796800017356873	184.5	mature
472	NORTHERN	LdgSabrang	1	2	3.8	1.4	20	100.936208	4.020264	8.09675884246826	Q	0	10707.2903853968	18904.15	0.717999994754791	0.717999994754791	184.5	immature
473	NORTHERN	LdgSabrang	2	2	3.7	1.03	20	100.936208	4.020264	8.09675884246826	Q	0	10707.2903853968	18904.15	0.717999994754791	0.717999994754791	184.5	immature
474	NORTHERN	LdgSabrang	3	2	3.6	0.78	21.07	100.936208	4.020264	8.09675884246826	Q	0	10707.2903853968	18904.15	0.717999994754791	0.717999994754791	184.5	immature
475	NORTHERN	LdgSabrang	1	2	4.3	0.87	22.5	100.964237	4.017441	8.91129779815674	Q	0	8158.72533941183	22030.33	0.70754998922348	0.70754998922348	188.25	immature
476	NORTHERN	LdgSabrang	2	2	4.2	0.76	22.14	100.964237	4.017441	8.91129779815674	Q	0	8158.72533941183	22030.33	0.70754998922348	0.70754998922348	188.25	immature
477	NORTHERN	LdgSabrang	3	2	4	0.6	19.46	100.964237	4.017441	8.91129779815674	Q	0	8158.72533941183	22030.33	0.70754998922348	0.70754998922348	188.25	immature
478	NORTHERN	LdgSeriIntan	1	1	4.6	1.59	20.71	100.948462	4.017522	6.4128532409668	Q	0	9474.77556333482	20294.04	0.862500011920929	0.729200005531311	186	immature
479	NORTHERN	LdgSeriIntan	2	1	4.1	1.28	20.71	100.948462	4.017522	6.4128532409668	Q	0	9474.77556333482	20294.04	0.862500011920929	0.729200005531311	186	immature
480	NORTHERN	LdgSeriIntan	3	1	3.8	2.34	24.11	100.948462	4.017522	6.4128532409668	Q	0	9474.77556333482	20294.04	0.862500011920929	0.729200005531311	186	immature
496	NORTHERN	LdgSeriIntan	1	2	3.7	2.52	24.11	100.924003	3.98962	3.74722218513489	Q	0	9274.6684158616	18332.48	0.870649993419647	0.870649993419647	180.83	mature
497	NORTHERN	LdgSeriIntan	2	2	3.4	2.33	22.14	100.924003	3.98962	3.74722218513489	Q	0	9274.6684158616	18332.48	0.870649993419647	0.870649993419647	180.83	mature
498	NORTHERN	LdgSeriIntan	3	2	3.3	1.87	23.21	100.924003	3.98962	3.74722218513489	Q	0	9274.6684158616	18332.48	0.870649993419647	0.870649993419647	180.83	mature
502	NORTHERN	LdgSeriIntan	1	2	4.6	1.38	17.86	100.949063	3.998689	6.03528547286987	Q	0	7964.38982150996	20758.21	0.800650000572205	0.800650000572205	185.75	young mature
503	NORTHERN	LdgSeriIntan	2	2	4.1	1.14	19.29	100.949063	3.998689	6.03528547286987	Q	0	7964.38982150996	20758.21	0.800650000572205	0.800650000572205	185.75	young mature
504	NORTHERN	LdgSeriIntan	3	2	3.9	1.12	20.71	100.949063	3.998689	6.03528547286987	Q	0	7964.38982150996	20758.21	0.800650000572205	0.800650000572205	185.75	young mature
514	NORTHERN	LdgSg.Dingin	1	1	4.9	0.88	6.61	100.701266	5.37323	39.4222450256348	S	0	27944.5111687747	32738.92	0.843999981880188	0.796599984169006	240.25	mature
515	NORTHERN	LdgSg.Dingin	2	1	5.1	0.35	5	100.701266	5.37323	39.4222450256348	S	0	27944.5111687747	32738.92	0.843999981880188	0.796599984169006	240.25	mature
516	NORTHERN	LdgSg.Dingin	3	1	5.4	0.2	4.64	100.701266	5.37323	39.4222450256348	S	0	27944.5111687747	32738.92	0.843999981880188	0.796599984169006	240.25	mature
523	NORTHERN	LdgSg.Dingin	1	1	4.5	1.44	1.61	100.720577	5.349156	36.9897499084473	S	0	25922.868686877	34193.38	0.875999987125397	0.837750017642975	237.58	mature
524	NORTHERN	LdgSg.Dingin	2	1	4.3	1.07	1.07	100.720577	5.349156	36.9897499084473	S	0	25922.868686877	34193.38	0.875999987125397	0.837750017642975	237.58	mature
525	NORTHERN	LdgSg.Dingin	3	1	4.1	0.64	0.54	100.720577	5.349156	36.9897499084473	S	0	25922.868686877	34193.38	0.875999987125397	0.837750017642975	237.58	mature
529	NORTHERN	LdgSg.Dingin	1	2	5.4	1.16	1.79	100.666838	5.43638	53.6753120422363	S	0	34372.582026928	30605.07	0.873149991035461	0.873149991035461	243	mature
530	NORTHERN	LdgSg.Dingin	2	2	6.2	0.65	2.86	100.666838	5.43638	53.6753120422363	S	0	34372.582026928	30605.07	0.873149991035461	0.873149991035461	243	mature
531	NORTHERN	LdgSg.Dingin	3	2	5.8	0.62	2.68	100.666838	5.43638	53.6753120422363	S	0	34372.582026928	30605.07	0.873149991035461	0.873149991035461	243	mature
532	NORTHERN	LdgSg.Dingin	1	2	5.1	0.72	8.92	100.754375	5.375248	60.8549041748047	Tr	0	29920.1549543394	38519.1	0.79720002412796	0.79720002412796	236.08	young mature
533	NORTHERN	LdgSg.Dingin	2	2	4.8	0.55	6.78	100.754375	5.375248	60.8549041748047	Tr	0	29920.1549543394	38519.1	0.79720002412796	0.79720002412796	236.08	young mature
534	NORTHERN	LdgSg.Dingin	3	2	5	0.4	7.86	100.754375	5.375248	60.8549041748047	Tr	0	29920.1549543394	38519.1	0.79720002412796	0.79720002412796	236.08	young mature
541	NORTHERN	LdgSg.Dingin	1	2	4.8	1.51	7.14	100.720577	5.349156	36.9897499084473	S	0	25922.868686877	34193.38	0.875999987125397	0.875999987125397	237.58	old
542	NORTHERN	LdgSg.Dingin	2	2	4.6	0.77	5.89	100.720577	5.349156	36.9897499084473	S	0	25922.868686877	34193.38	0.875999987125397	0.875999987125397	237.58	old
543	NORTHERN	LdgSg.Dingin	3	2	4.5	0.42	4.82	100.720577	5.349156	36.9897499084473	S	0	25922.868686877	34193.38	0.875999987125397	0.875999987125397	237.58	old
544	NORTHERN	LdgSg.Dingin	1	2	5.2	1.53	3.21	100.711583	5.359974	45.4064865112305	S	0	26787.1836749248	33501.18	0.880999982357025	0.880999982357025	239.67	mature
545	NORTHERN	LdgSg.Dingin	2	2	5.3	1.58	3.39	100.711583	5.359974	45.4064865112305	S	0	26787.1836749248	33501.18	0.880999982357025	0.880999982357025	239.67	mature
546	NORTHERN	LdgSg.Dingin	3	2	5.6	2.08	3.21	100.711583	5.359974	45.4064865112305	S	0	26787.1836749248	33501.18	0.880999982357025	0.880999982357025	239.67	mature
565	NORTHERN	LdgSg.Samak	1	1	4	4.76	28.04	101.092197	3.78912	5.49014186859131	Q	0	837.667735200707	18286.68	0.877149999141693	0.843100011348724	203.83	mature
566	NORTHERN	LdgSg.Samak	2	1	3.9	4.71	28.21	101.092197	3.78912	5.49014186859131	Q	0	837.667735200707	18286.68	0.877149999141693	0.843100011348724	203.83	mature
567	NORTHERN	LdgSg.Samak	3	1	3.7	2.48	24.82	101.092197	3.78912	5.49014186859131	Q	0	837.667735200707	18286.68	0.877149999141693	0.843100011348724	203.83	mature
574	NORTHERN	LdgSg.Samak	1	1	3.7	0.91	13.04	101.167997	3.770527	1.85755324363708	Q	0	2187.1239122151	22135.64	0.851400017738342	0.821900010108948	213.75	prime
575	NORTHERN	LdgSg.Samak	2	1	3.9	2.1	14.82	101.167997	3.770527	1.85755324363708	Q	0	2187.1239122151	22135.64	0.851400017738342	0.821900010108948	213.75	prime
576	NORTHERN	LdgSg.Samak	3	1	3.9	1.44	13.39	101.167997	3.770527	1.85755324363708	Q	0	2187.1239122151	22135.64	0.851400017738342	0.821900010108948	213.75	prime
577	NORTHERN	LdgSg.Samak	1	2	4.3	3.99	31.79	101.095994	3.78901	5.25867319107056	Q	0	422.03994076614	18546.84	0.872250020503998	0.872250020503998	203.83	mature
578	NORTHERN	LdgSg.Samak	2	2	4	2.92	31.25	101.095994	3.78901	5.25867319107056	Q	0	422.03994076614	18546.84	0.872250020503998	0.872250020503998	203.83	mature
579	NORTHERN	LdgSg.Samak	3	2	3.7	1.86	27.5	101.095994	3.78901	5.25867319107056	Q	0	422.03994076614	18546.84	0.872250020503998	0.872250020503998	203.83	mature
580	NORTHERN	LdgSg.Samak	1	2	4.4	2	26.79	101.157441	3.751469	5.88465213775635	Q	0	3131.46164092904	19827.73	0.784500002861023	0.784500002861023	209.67	mature
581	NORTHERN	LdgSg.Samak	2	2	4.3	2.28	26.25	101.157441	3.751469	5.88465213775635	Q	0	3131.46164092904	19827.73	0.784500002861023	0.784500002861023	209.67	mature
582	NORTHERN	LdgSg.Samak	3	2	4.3	1.6	19.29	101.157441	3.751469	5.88465213775635	Q	0	3131.46164092904	19827.73	0.784500002861023	0.784500002861023	209.67	mature
583	NORTHERN	LdgSg.Samak	1	2	4.5	1.56	22.14	101.141829	3.758737	2.48878741264343	Q	0	1993.46385560409	19191.23	0.861850023269653	0.861850023269653	209.08	mature
584	NORTHERN	LdgSg.Samak	2	2	4.2	1.07	26.79	101.141829	3.758737	2.48878741264343	Q	0	1993.46385560409	19191.23	0.861850023269653	0.861850023269653	209.08	mature
585	NORTHERN	LdgSg.Samak	3	2	3.9	0.96	21.25	101.141829	3.758737	2.48878741264343	Q	0	1993.46385560409	19191.23	0.861850023269653	0.861850023269653	209.08	mature
586	NORTHERN	LdgSg.Samak	1	2	3.9	3.88	22.5	101.210829	3.773496	4.15236854553223	O	0	2304.66777002611	25816.2	0.873749971389771	0.873749971389771	219.5	prime
587	NORTHERN	LdgSg.Samak	2	2	3.7	2.12	24.46	101.210829	3.773496	4.15236854553223	O	0	2304.66777002611	25816.2	0.873749971389771	0.873749971389771	219.5	prime
588	NORTHERN	LdgSg.Samak	3	2	3.6	1.86	19.46	101.210829	3.773496	4.15236854553223	O	0	2304.66777002611	25816.2	0.873749971389771	0.873749971389771	219.5	prime
589	NORTHERN	LdgSg.Samak	1	2	4.1	0.76	16.07	101.167997	3.770527	1.85755324363708	Q	0	2187.1239122151	22135.64	0.851400017738342	0.851400017738342	213.75	prime
590	NORTHERN	LdgSg.Samak	2	2	4	1.28	16.07	101.167997	3.770527	1.85755324363708	Q	0	2187.1239122151	22135.64	0.851400017738342	0.851400017738342	213.75	prime
591	NORTHERN	LdgSg.Samak	3	2	4.3	0.8	18.93	101.167997	3.770527	1.85755324363708	Q	0	2187.1239122151	22135.64	0.851400017738342	0.851400017738342	213.75	prime
592	NORTHERN	LdgSg.Samak	1	2	3.9	5.77	30.54	101.11446	3.797826	6.85898542404175	Q	1	0	20610.72	0.872850000858307	0.872850000858307	209.17	mature
593	NORTHERN	LdgSg.Samak	2	2	3.7	5.87	21.79	101.11446	3.797826	6.85898542404175	Q	1	0	20610.72	0.872850000858307	0.872850000858307	209.17	mature
594	NORTHERN	LdgSg.Samak	3	2	3.6	5.84	29.82	101.11446	3.797826	6.85898542404175	Q	1	0	20610.72	0.872850000858307	0.872850000858307	209.17	mature
595	NORTHERN	LdgSg.Samak	1	2	3.9	1.91	28.93	101.151813	3.784797	10.2479448318481	Q	1	0	22046.23	0.809549987316132	0.809549987316132	213.75	immature
596	NORTHERN	LdgSg.Samak	2	2	3.8	4	28.21	101.151813	3.784797	10.2479448318481	Q	1	0	22046.23	0.809549987316132	0.809549987316132	213.75	immature
597	NORTHERN	LdgSg.Samak	3	2	3.9	4.54	30.54	101.151813	3.784797	10.2479448318481	Q	1	0	22046.23	0.809549987316132	0.809549987316132	213.75	immature
598	NORTHERN	LdgSg.Samak	1	2	3.9	2.42	27.68	101.184986	3.76447	8.17538928985596	Q	0	2430.72027927609	23034.03	0.719550013542175	0.719550013542175	214.67	immature
599	NORTHERN	LdgSg.Samak	2	2	3.9	3.32	25.36	101.184986	3.76447	8.17538928985596	Q	0	2430.72027927609	23034.03	0.719550013542175	0.719550013542175	214.67	immature
600	NORTHERN	LdgSg.Samak	3	2	4	1.75	28.93	101.184986	3.76447	8.17538928985596	Q	0	2430.72027927609	23034.03	0.719550013542175	0.719550013542175	214.67	immature
601	NORTHERN	LdgSg.Wangi	1	2	4.6	1.12	7.5	100.794654	4.340604	21.5653762817383	Q	0	5857.64896052019	22572.36	0.861249983310699	0.861249983310699	189.17	mature
602	NORTHERN	LdgSg.Wangi	2	2	4.5	0.64	4.64	100.794654	4.340604	21.5653762817383	Q	0	5857.64896052019	22572.36	0.861249983310699	0.861249983310699	189.17	mature
603	NORTHERN	LdgSg.Wangi	3	2	4.5	0.39	9.46	100.794654	4.340604	21.5653762817383	Q	0	5857.64896052019	22572.36	0.861249983310699	0.861249983310699	189.17	mature
604	NORTHERN	LdgSg.Wangi	1	2	4.7	1.19	10.71	100.800759	4.327078	20.2683372497559	Q	0	4915.94594938385	21962.24	0.862349987030029	0.862349987030029	188.42	mature
605	NORTHERN	LdgSg.Wangi	2	2	4.2	0.58	12.68	100.800759	4.327078	20.2683372497559	Q	0	4915.94594938385	21962.24	0.862349987030029	0.862349987030029	188.42	mature
606	NORTHERN	LdgSg.Wangi	3	2	4.1	0.55	8.04	100.800759	4.327078	20.2683372497559	Q	0	4915.94594938385	21962.24	0.862349987030029	0.862349987030029	188.42	mature
610	NORTHERN	LdgSg.Wangi	1	2	4.5	0.56	5.54	100.739916	4.269847	14.4620008468628	Q	0	8606.3880521866	13127.56	0.875999987125397	0.875999987125397	172.5	mature
611	NORTHERN	LdgSg.Wangi	2	2	4.3	0.41	6.25	100.739916	4.269847	14.4620008468628	Q	0	8606.3880521866	13127.56	0.875999987125397	0.875999987125397	172.5	mature
612	NORTHERN	LdgSg.Wangi	3	2	4.3	0.38	13.39	100.739916	4.269847	14.4620008468628	Q	0	8606.3880521866	13127.56	0.875999987125397	0.875999987125397	172.5	mature
613	NORTHERN	LdgSg.Wangi	1	2	6	1.35	4.29	100.727794	4.254247	7.29832363128662	Q	0	9401.5986938244	10993.86	0.83950001001358	0.83950001001358	169	mature
614	NORTHERN	LdgSg.Wangi	2	2	6.2	0.68	3.21	100.727794	4.254247	7.29832363128662	Q	0	9401.5986938244	10993.86	0.83950001001358	0.83950001001358	169	mature
615	NORTHERN	LdgSg.Wangi	3	2	6.2	0.45	3.39	100.727794	4.254247	7.29832363128662	Q	0	9401.5986938244	10993.86	0.83950001001358	0.83950001001358	169	mature
616	NORTHERN	LdgSg.Wangi	1	2	4.4	0.83	4.64	100.71361	4.266827	12.9094476699829	Q	0	11251.9335694505	11794.85	0.855050027370453	0.855050027370453	168.42	mature
617	NORTHERN	LdgSg.Wangi	2	2	4.3	0.68	5.71	100.71361	4.266827	12.9094476699829	Q	0	11251.9335694505	11794.85	0.855050027370453	0.855050027370453	168.42	mature
618	NORTHERN	LdgSg.Wangi	3	2	4.4	0.41	8.75	100.71361	4.266827	12.9094476699829	Q	0	11251.9335694505	11794.85	0.855050027370453	0.855050027370453	168.42	mature
685	NORTHERN	LdgSogomana	1	2	4.5	1.53	3.04	100.76367	4.488775	25.3133964538574	Q	0	2101.44434289919	16040.78	0.84909999370575	0.84909999370575	209.83	young mature
686	NORTHERN	LdgSogomana	2	2	4.5	1.19	3.21	100.76367	4.488775	25.3133964538574	Q	0	2101.44434289919	16040.78	0.84909999370575	0.84909999370575	209.83	young mature
687	NORTHERN	LdgSogomana	3	2	4.5	0.63	2.14	100.76367	4.488775	25.3133964538574	Q	0	2101.44434289919	16040.78	0.84909999370575	0.84909999370575	209.83	young mature
694	NORTHERN	LdgSogomana	1	2	4.9	1.28	4.82	100.705354	4.394154	11.8619499206543	Q	0	4660.90641127738	11087.45	0.862399995326996	0.862399995326996	189.92	old
695	NORTHERN	LdgSogomana	2	2	4.4	0.6	4.11	100.705354	4.394154	11.8619499206543	Q	0	4660.90641127738	11087.45	0.862399995326996	0.862399995326996	189.92	old
696	NORTHERN	LdgSogomana	3	2	4.4	0.57	4.46	100.705354	4.394154	11.8619499206543	Q	0	4660.90641127738	11087.45	0.862399995326996	0.862399995326996	189.92	old
697	NORTHERN	LdgSogomana	1	2	4.3	0.82	4.46	100.692771	4.417585	13.3155879974365	Q	0	1775.39125830264	8917.31	0.885649979114532	0.885649979114532	195.08	mature
698	NORTHERN	LdgSogomana	2	2	4.1	0.46	6.43	100.692771	4.417585	13.3155879974365	Q	0	1775.39125830264	8917.31	0.885649979114532	0.885649979114532	195.08	mature
699	NORTHERN	LdgSogomana	3	2	4.2	0.4	5.36	100.692771	4.417585	13.3155879974365	Q	0	1775.39125830264	8917.31	0.885649979114532	0.885649979114532	195.08	mature
700	NORTHERN	LdgSogomana	1	2	4.8	1.16	3.57	100.679801	4.324677	11.3713207244873	Q	0	11302.2453118752	10942.65	0.867299973964691	0.867299973964691	175.67	mature
701	NORTHERN	LdgSogomana	2	2	4.6	1.49	4.46	100.679801	4.324677	11.3713207244873	Q	0	11302.2453118752	10942.65	0.867299973964691	0.867299973964691	175.67	mature
702	NORTHERN	LdgSogomana	3	2	4.5	0.64	2.86	100.679801	4.324677	11.3713207244873	Q	0	11302.2453118752	10942.65	0.867299973964691	0.867299973964691	175.67	mature
709	NORTHERN	LdgSomme	1	2	4.8	1.3	8.57	100.637258	5.240236	20.7208404541016	Tr	0	12687.0983088397	23627.94	0.857200026512146	0.857200026512146	243.42	prime
710	NORTHERN	LdgSomme	2	2	4.6	0.82	5.89	100.637258	5.240236	20.7208404541016	Tr	0	12687.0983088397	23627.94	0.857200026512146	0.857200026512146	243.42	prime
711	NORTHERN	LdgSomme	3	2	4.6	0.68	4.46	100.637258	5.240236	20.7208404541016	Tr	0	12687.0983088397	23627.94	0.857200026512146	0.857200026512146	243.42	prime
718	NORTHERN	LdgTaliAyer	1	1	4.5	1.81	24.64	100.499929	5.087277	2.0280818939209	Q	0	12124.2862692815	12193.66	0.807900011539459	0.796299993991852	189.17	mature
719	NORTHERN	LdgTaliAyer	2	1	4.1	1.78	21.79	100.499929	5.087277	2.0280818939209	Q	0	12124.2862692815	12193.66	0.807900011539459	0.796299993991852	189.17	mature
720	NORTHERN	LdgTaliAyer	3	1	3.9	1.71	22.86	100.499929	5.087277	2.0280818939209	Q	0	12124.2862692815	12193.66	0.807900011539459	0.796299993991852	189.17	mature
727	NORTHERN	LdgTaliAyer	1	1	4.1	1.3	17.5	100.495923	5.10444	1.83958828449249	Q	0	12702.2715978308	10695.51	0.770399987697601	0.60860002040863	190.33	young mature
728	NORTHERN	LdgTaliAyer	2	1	4.1	0.99	18.04	100.495923	5.10444	1.83958828449249	Q	0	12702.2715978308	10695.51	0.770399987697601	0.60860002040863	190.33	young mature
729	NORTHERN	LdgTaliAyer	3	1	4.1	1.65	14.64	100.495923	5.10444	1.83958828449249	Q	0	12702.2715978308	10695.51	0.770399987697601	0.60860002040863	190.33	young mature
733	NORTHERN	LdgTaliAyer	1	1	3.3	2.69	24.64	100.507215	5.071601	2.44456744194031	Q	0	11457.187633199	12761.62	0.822499990463257	0.816200017929077	190.58	prime
734	NORTHERN	LdgTaliAyer	2	1	3.3	2.69	22.32	100.507215	5.071601	2.44456744194031	Q	0	11457.187633199	12761.62	0.822499990463257	0.816200017929077	190.58	prime
735	NORTHERN	LdgTaliAyer	3	1	3.2	3.59	25.89	100.507215	5.071601	2.44456744194031	Q	0	11457.187633199	12761.62	0.822499990463257	0.816200017929077	190.58	prime
748	NORTHERN	LdgTaliAyer	1	2	3.8	1.86	14.64	100.499929	5.087277	2.0280818939209	Q	0	12124.2862692815	12193.66	0.807900011539459	0.807900011539459	189.17	mature
749	NORTHERN	LdgTaliAyer	2	2	3.3	1.41	19.29	100.499929	5.087277	2.0280818939209	Q	0	12124.2862692815	12193.66	0.807900011539459	0.807900011539459	189.17	mature
750	NORTHERN	LdgTaliAyer	3	2	3.2	0.95	18.93	100.499929	5.087277	2.0280818939209	Q	0	12124.2862692815	12193.66	0.807900011539459	0.807900011539459	189.17	mature
751	NORTHERN	LdgTaliAyer	1	2	3.7	1.96	16.25	100.507215	5.071601	2.44456744194031	Q	0	11457.187633199	12761.62	0.822499990463257	0.822499990463257	190.58	mature
752	NORTHERN	LdgTaliAyer	2	2	3.3	1.52	15.54	100.507215	5.071601	2.44456744194031	Q	0	11457.187633199	12761.62	0.822499990463257	0.822499990463257	190.58	mature
753	NORTHERN	LdgTaliAyer	3	2	3.1	1.45	16.07	100.507215	5.071601	2.44456744194031	Q	0	11457.187633199	12761.62	0.822499990463257	0.822499990463257	190.58	mature
757	NORTHERN	LdgTaliAyer	1	2	4.3	2.49	15.54	100.543258	5.050378	1.46231305599213	Q	0	7517.03643462355	14994.02	0.812699973583221	0.812699973583221	201.17	prime
758	NORTHERN	LdgTaliAyer	2	2	3.5	2.25	9.64	100.543258	5.050378	1.46231305599213	Q	0	7517.03643462355	14994.02	0.812699973583221	0.812699973583221	201.17	prime
759	NORTHERN	LdgTaliAyer	3	2	3.4	2.72	13.57	100.543258	5.050378	1.46231305599213	Q	0	7517.03643462355	14994.02	0.812699973583221	0.812699973583221	201.17	prime
760	NORTHERN	LdgTaliAyer	1	2	3.4	2.55	17.14	100.495156	5.110368	2.05255103111267	Q	0	12897.0671450258	10213.01	0.767300009727478	0.767300009727478	193	prime
761	NORTHERN	LdgTaliAyer	2	2	3.3	2.43	14.64	100.495156	5.110368	2.05255103111267	Q	0	12897.0671450258	10213.01	0.767300009727478	0.767300009727478	193	prime
762	NORTHERN	LdgTaliAyer	3	2	4.3	2.66	17.32	100.495156	5.110368	2.05255103111267	Q	0	12897.0671450258	10213.01	0.767300009727478	0.767300009727478	193	prime
763	CENTRAL	LdgBktCherakah	1	2	4	1.54	23.21	101.341546	3.212979	4.90050649642944	Q	0	5396.85959746079	4092.8	0.844649970531464	0.844649970531464	185.33	mature
764	CENTRAL	LdgBktCherakah	2	2	4	0.99	27.32	101.341546	3.212979	4.90050649642944	Q	0	5396.85959746079	4092.8	0.844649970531464	0.844649970531464	185.33	mature
765	CENTRAL	LdgBktCherakah	3	2	3.9	0.66	26.25	101.341546	3.212979	4.90050649642944	Q	0	5396.85959746079	4092.8	0.844649970531464	0.844649970531464	185.33	mature
766	CENTRAL	LdgBktCherakah	1	2	4.4	2.83	25	101.382861	3.202742	5.35802364349365	Q	0	3640.82810817558	8463.73	0.777400016784668	0.777400016784668	189.75	mature
767	CENTRAL	LdgBktCherakah	2	2	4.3	2.25	27.86	101.382861	3.202742	5.35802364349365	Q	0	3640.82810817558	8463.73	0.777400016784668	0.777400016784668	189.75	mature
768	CENTRAL	LdgBktCherakah	3	2	4	2	25.89	101.382861	3.202742	5.35802364349365	Q	0	3640.82810817558	8463.73	0.777400016784668	0.777400016784668	189.75	mature
769	CENTRAL	LdgBktCherakah	1	2	3.6	2.87	21.61	101.350279	3.249205	4.94425678253174	Q	0	3792.95527949644	5557.03	0.830850005149841	0.830850005149841	191.25	mature
770	CENTRAL	LdgBktCherakah	2	2	3.5	1.94	23.93	101.350279	3.249205	4.94425678253174	Q	0	3792.95527949644	5557.03	0.830850005149841	0.830850005149841	191.25	mature
771	CENTRAL	LdgBktCherakah	3	2	3.4	1.9	30	101.350279	3.249205	4.94425678253174	Q	0	3792.95527949644	5557.03	0.830850005149841	0.830850005149841	191.25	mature
772	CENTRAL	LdgBktCherakah	1	2	3.9	2.87	17.32	101.381357	3.220381	7.89673614501953	Q	0	1806.23489172614	8483.55	0.839150011539459	0.839150011539459	191.92	prime
773	CENTRAL	LdgBktCherakah	2	2	3.3	1.8	15.36	101.381357	3.220381	7.89673614501953	Q	0	1806.23489172614	8483.55	0.839150011539459	0.839150011539459	191.92	prime
774	CENTRAL	LdgBktCherakah	3	2	3.1	0.79	15.89	101.381357	3.220381	7.89673614501953	Q	0	1806.23489172614	8483.55	0.839150011539459	0.839150011539459	191.92	prime
775	CENTRAL	LdgBktCherakah	1	2	3.7	1.57	23.39	101.331962	3.253577	3.11547899246216	Q	0	5886.03035637174	3557.12	0.849200010299683	0.849200010299683	189.25	prime
776	CENTRAL	LdgBktCherakah	2	2	3.7	0.59	22.68	101.331962	3.253577	3.11547899246216	Q	0	5886.03035637174	3557.12	0.849200010299683	0.849200010299683	189.25	prime
777	CENTRAL	LdgBktCherakah	3	2	3.6	0.48	21.43	101.331962	3.253577	3.11547899246216	Q	0	5886.03035637174	3557.12	0.849200010299683	0.849200010299683	189.25	prime
781	CENTRAL	LdgBktKerayong	1	2	3.4	1.63	24.64	101.383227	3.190902	5.70610666275024	Q	0	4933.03742078533	8435.22	0.811150014400482	0.811150014400482	189.5	mature
782	CENTRAL	LdgBktKerayong	2	2	3.3	1.66	24.11	101.383227	3.190902	5.70610666275024	Q	0	4933.03742078533	8435.22	0.811150014400482	0.811150014400482	189.5	mature
783	CENTRAL	LdgBktKerayong	3	2	3.1	1.56	26.96	101.383227	3.190902	5.70610666275024	Q	0	4933.03742078533	8435.22	0.811150014400482	0.811150014400482	189.5	mature
784	CENTRAL	LdgBktKerayong	1	2	4.2	1.84	20.89	101.347132	3.155199	3.22040271759033	Q	0	9953.68877932087	4244.57	0.788500010967255	0.788500010967255	184.08	mature
785	CENTRAL	LdgBktKerayong	2	2	4.2	1.55	21.43	101.347132	3.155199	3.22040271759033	Q	0	9953.68877932087	4244.57	0.788500010967255	0.788500010967255	184.08	mature
786	CENTRAL	LdgBktKerayong	3	2	4.2	0.84	20.18	101.347132	3.155199	3.22040271759033	Q	0	9953.68877932087	4244.57	0.788500010967255	0.788500010967255	184.08	mature
787	CENTRAL	LdgBktKerayong	1	2	3.6	3.75	27.68	101.395371	3.177648	4.43338108062744	Q	0	6296.90910114083	9744.74	0.868350028991699	0.868350028991699	189.5	prime
788	CENTRAL	LdgBktKerayong	2	2	3.3	2.6	26.96	101.395371	3.177648	4.43338108062744	Q	0	6296.90910114083	9744.74	0.868350028991699	0.868350028991699	189.5	prime
789	CENTRAL	LdgBktKerayong	3	2	3.1	1.85	26.61	101.395371	3.177648	4.43338108062744	Q	0	6296.90910114083	9744.74	0.868350028991699	0.868350028991699	189.5	prime
790	CENTRAL	LdgBktKerayong	1	2	3.8	2.05	22.14	101.350274	3.162963	3.56828260421753	Q	0	9030.87106320342	4707.17	0.79040002822876	0.79040002822876	184.17	prime
791	CENTRAL	LdgBktKerayong	2	2	3.6	1.46	21.96	101.350274	3.162963	3.56828260421753	Q	0	9030.87106320342	4707.17	0.79040002822876	0.79040002822876	184.17	prime
792	CENTRAL	LdgBktKerayong	3	2	3.5	0.97	22.5	101.350274	3.162963	3.56828260421753	Q	0	9030.87106320342	4707.17	0.79040002822876	0.79040002822876	184.17	prime
793	CENTRAL	LdgBktKerayong	1	2	4.2	1.11	22.32	101.377497	3.12149	2.76968359947205	Q	0	8995.5282579405	5084.47	0.769450008869171	0.769450008869171	187.5	prime
794	CENTRAL	LdgBktKerayong	2	2	4.1	0.89	21.96	101.377497	3.12149	2.76968359947205	Q	0	8995.5282579405	5084.47	0.769450008869171	0.769450008869171	187.5	prime
795	CENTRAL	LdgBktKerayong	3	2	3.9	0.62	23.75	101.377497	3.12149	2.76968359947205	Q	0	8995.5282579405	5084.47	0.769450008869171	0.769450008869171	187.5	prime
796	CENTRAL	LdgBktKerayong	1	2	4.4	1.13	23.04	101.374823	3.152159	1.66494405269623	Q	0	9305.07713468681	6973.39	0.804700016975403	0.804700016975403	186.17	prime
797	CENTRAL	LdgBktKerayong	2	2	4.2	0.86	26.43	101.374823	3.152159	1.66494405269623	Q	0	9305.07713468681	6973.39	0.804700016975403	0.804700016975403	186.17	prime
798	CENTRAL	LdgBktKerayong	3	2	4.3	1.17	23.39	101.374823	3.152159	1.66494405269623	Q	0	9305.07713468681	6973.39	0.804700016975403	0.804700016975403	186.17	prime
799	CENTRAL	LdgBktTalang	1	2	3.1	4.5	29.11	101.296984	3.419138	8.12656402587891	Q	1	0	10118.81	0.852400004863739	0.852400004863739	201.33	mature
800	CENTRAL	LdgBktTalang	2	2	3	2.81	29.29	101.296984	3.419138	8.12656402587891	Q	1	0	10118.81	0.852400004863739	0.852400004863739	201.33	mature
801	CENTRAL	LdgBktTalang	3	2	2.9	3.19	31.43	101.296984	3.419138	8.12656402587891	Q	1	0	10118.81	0.852400004863739	0.852400004863739	201.33	mature
805	CENTRAL	LdgBktTalang	1	2	3.9	5.82	36.25	101.355008	3.386715	5.7851300239563	Q	1	0	13560.8	0.848399996757507	0.848399996757507	205.08	mature
806	CENTRAL	LdgBktTalang	2	2	3.7	4.39	32.5	101.355008	3.386715	5.7851300239563	Q	1	0	13560.8	0.848399996757507	0.848399996757507	205.08	mature
807	CENTRAL	LdgBktTalang	3	2	3.4	4.02	30.18	101.355008	3.386715	5.7851300239563	Q	1	0	13560.8	0.848399996757507	0.848399996757507	205.08	mature
808	CENTRAL	LdgBktTalang	1	2	3.4	2	15.54	101.292741	3.403672	6.9680061340332	Q	1	0	8598.3	0.842999994754791	0.842999994754791	199.75	mature
809	CENTRAL	LdgBktTalang	2	2	3.7	1.74	10.89	101.292741	3.403672	6.9680061340332	Q	1	0	8598.3	0.842999994754791	0.842999994754791	199.75	mature
810	CENTRAL	LdgBktTalang	3	2	3.9	2.13	9.64	101.292741	3.403672	6.9680061340332	Q	1	0	8598.3	0.842999994754791	0.842999994754791	199.75	mature
820	CENTRAL	LdgChenor	1	2	4	1.31	8.39	102.598192	3.780416	76.6897811889648	Tr	0	30614.4598906421	80677.29	0.889999985694885	0.889999985694885	188	mature
821	CENTRAL	LdgChenor	2	2	3.7	0.94	7.5	102.598192	3.780416	76.6897811889648	Tr	0	30614.4598906421	80677.29	0.889999985694885	0.889999985694885	188	mature
822	CENTRAL	LdgChenor	3	2	3.6	0.68	7.14	102.598192	3.780416	76.6897811889648	Tr	0	30614.4598906421	80677.29	0.889999985694885	0.889999985694885	188	mature
823	CENTRAL	LdgChenor	1	2	4.1	1.81	8.75	102.627144	3.790916	79.2137603759766	Tr	0	31505.0529018686	77519.9	0.855799973011017	0.855799973011017	191.58	mature
824	CENTRAL	LdgChenor	2	2	3.8	1.32	7.86	102.627144	3.790916	79.2137603759766	Tr	0	31505.0529018686	77519.9	0.855799973011017	0.855799973011017	191.58	mature
825	CENTRAL	LdgChenor	3	2	4	1.27	7.68	102.627144	3.790916	79.2137603759766	Tr	0	31505.0529018686	77519.9	0.855799973011017	0.855799973011017	191.58	mature
826	CENTRAL	LdgChenor	1	2	4.4	1.19	8.75	102.635299	3.780247	60.1566314697266	Tr	0	30294.6228785179	76558.05	0.870999991893768	0.870999991893768	191.33	mature
827	CENTRAL	LdgChenor	2	2	4.2	1.24	6.96	102.635299	3.780247	60.1566314697266	Tr	0	30294.6228785179	76558.05	0.870999991893768	0.870999991893768	191.33	mature
828	CENTRAL	LdgChenor	3	2	4.1	0.98	7.68	102.635299	3.780247	60.1566314697266	Tr	0	30294.6228785179	76558.05	0.870999991893768	0.870999991893768	191.33	mature
829	CENTRAL	LdgChenor	1	2	5.5	0.64	7.5	102.6163	3.780355	81.2029037475586	Tr	0	30399.3510339388	78667.18	0.817650020122528	0.817650020122528	189.33	prime
830	CENTRAL	LdgChenor	2	2	4.8	0.53	6.61	102.6163	3.780355	81.2029037475586	Tr	0	30399.3510339388	78667.18	0.817650020122528	0.817650020122528	189.33	prime
831	CENTRAL	LdgChenor	3	2	4.8	0.47	7.5	102.6163	3.780355	81.2029037475586	Tr	0	30399.3510339388	78667.18	0.817650020122528	0.817650020122528	189.33	prime
832	CENTRAL	LdgEast	1	2	4.9	2.88	16.61	101.439145	2.893578	6.77439641952515	C	0	5933.99570099604	7721.24	0.745400011539459	0.745400011539459	177.17	mature
833	CENTRAL	LdgEast	2	2	4.3	2.33	18.04	101.439145	2.893578	6.77439641952515	C	0	5933.99570099604	7721.24	0.745400011539459	0.745400011539459	177.17	mature
834	CENTRAL	LdgEast	3	2	4.1	1.73	14.46	101.439145	2.893578	6.77439641952515	C	0	5933.99570099604	7721.24	0.745400011539459	0.745400011539459	177.17	mature
835	CENTRAL	LdgEast	1	2	3.6	1.94	10.18	101.394728	2.935369	4.50030660629272	Q	0	8331.87885371322	3383.72	0.684899985790253	0.684899985790253	174.58	mature
836	CENTRAL	LdgEast	2	2	3.6	2.18	11.79	101.394728	2.935369	4.50030660629272	Q	0	8331.87885371322	3383.72	0.684899985790253	0.684899985790253	174.58	mature
837	CENTRAL	LdgEast	3	2	3.6	1.22	11.96	101.394728	2.935369	4.50030660629272	Q	0	8331.87885371322	3383.72	0.684899985790253	0.684899985790253	174.58	mature
838	CENTRAL	LdgEast	1	2	3.5	1.32	10.89	101.440451	2.881233	6.04681825637817	C	0	6825.46684750128	8147.61	0.765600025653839	0.765600025653839	177.42	mature
839	CENTRAL	LdgEast	2	2	3.7	1.05	7.86	101.440451	2.881233	6.04681825637817	C	0	6825.46684750128	8147.61	0.765600025653839	0.765600025653839	177.42	mature
840	CENTRAL	LdgEast	3	2	3.6	1.12	10.18	101.440451	2.881233	6.04681825637817	C	0	6825.46684750128	8147.61	0.765600025653839	0.765600025653839	177.42	mature
841	CENTRAL	LdgEast	1	2	3.6	4.32	17.14	101.372862	2.85377	4.11486196517944	Q	0	14455.0805064756	4510.48	0.870050013065338	0.870050013065338	176.08	mature
842	CENTRAL	LdgEast	2	2	3.5	5.75	16.61	101.372862	2.85377	4.11486196517944	Q	0	14455.0805064756	4510.48	0.870050013065338	0.870050013065338	176.08	mature
843	CENTRAL	LdgEast	3	2	3.5	2.61	16.07	101.372862	2.85377	4.11486196517944	Q	0	14455.0805064756	4510.48	0.870050013065338	0.870050013065338	176.08	mature
844	CENTRAL	LdgEast	1	2	3.4	0.77	16.79	101.409855	2.878278	3.13531851768494	Q	0	9533.71340936472	5146.89	0.767149984836578	0.767149984836578	176.33	mature
845	CENTRAL	LdgEast	2	2	3.2	0.6	18.39	101.409855	2.878278	3.13531851768494	Q	0	9533.71340936472	5146.89	0.767149984836578	0.767149984836578	176.33	mature
846	CENTRAL	LdgEast	3	2	3.2	0.42	17.68	101.409855	2.878278	3.13531851768494	Q	0	9533.71340936472	5146.89	0.767149984836578	0.767149984836578	176.33	mature
847	CENTRAL	LdgEast	1	2	3.7	0.53	10.36	101.394217	2.912158	2.36476945877075	Q	0	9272.52073040401	2741.69	0.802500009536743	0.802500009536743	175.08	prime
848	CENTRAL	LdgEast	2	2	3.4	0.48	13.04	101.394217	2.912158	2.36476945877075	Q	0	9272.52073040401	2741.69	0.802500009536743	0.802500009536743	175.08	prime
849	CENTRAL	LdgEast	3	2	3.4	0.45	10.89	101.394217	2.912158	2.36476945877075	Q	0	9272.52073040401	2741.69	0.802500009536743	0.802500009536743	175.08	prime
850	CENTRAL	LdgEast	1	2	4.3	0.87	17.68	101.413528	2.960968	3.25901508331299	Q	0	5184.77223031134	3346.3	0.681699991226196	0.681699991226196	177.92	prime
851	CENTRAL	LdgEast	2	2	4.4	0.71	16.25	101.413528	2.960968	3.25901508331299	Q	0	5184.77223031134	3346.3	0.681699991226196	0.681699991226196	177.92	prime
852	CENTRAL	LdgEast	3	2	4.4	0.64	16.61	101.413528	2.960968	3.25901508331299	Q	0	5184.77223031134	3346.3	0.681699991226196	0.681699991226196	177.92	prime
853	CENTRAL	LdgEast	1	2	4	0.88	12.86	101.392743	2.893835	8.81933975219727	Q	0	10216.0957310781	2673.25	0.450899988412857	0.450899988412857	176	immature
854	CENTRAL	LdgEast	2	2	3.9	0.88	13.21	101.392743	2.893835	8.81933975219727	Q	0	10216.0957310781	2673.25	0.450899988412857	0.450899988412857	176	immature
855	CENTRAL	LdgEast	3	2	3.7	0.54	11.96	101.392743	2.893835	8.81933975219727	Q	0	10216.0957310781	2673.25	0.450899988412857	0.450899988412857	176	immature
859	CENTRAL	LdgJabor	1	2	4.4	1.54	6.07	103.306441	3.959774	33.6701126098633	T	0	3990.18378829344	8152.86	0.728649973869324	0.728649973869324	252.58	mature
860	CENTRAL	LdgJabor	2	2	4.3	1.19	5	103.306441	3.959774	33.6701126098633	T	0	3990.18378829344	8152.86	0.728649973869324	0.728649973869324	252.58	mature
861	CENTRAL	LdgJabor	3	2	4.2	2.02	5.18	103.306441	3.959774	33.6701126098633	T	0	3990.18378829344	8152.86	0.728649973869324	0.728649973869324	252.58	mature
862	CENTRAL	LdgJabor	1	2	4.4	2.09	11.79	103.303675	3.912206	49.6808052062988	T	0	7006.74283205443	6937.26	0.787999987602234	0.787999987602234	252.58	mature
863	CENTRAL	LdgJabor	2	2	4.8	1.82	10.71	103.303675	3.912206	49.6808052062988	T	0	7006.74283205443	6937.26	0.787999987602234	0.787999987602234	252.58	mature
864	CENTRAL	LdgJabor	3	2	4.7	1.46	7.86	103.303675	3.912206	49.6808052062988	T	0	7006.74283205443	6937.26	0.787999987602234	0.787999987602234	252.58	mature
865	CENTRAL	LdgJabor	1	2	4.8	2.15	9.82	103.313575	3.935438	38.5880088806152	T	0	4359.01511018377	6321.64	0.834249973297119	0.834249973297119	252.17	mature
866	CENTRAL	LdgJabor	2	2	4.3	1.99	10	103.313575	3.935438	38.5880088806152	T	0	4359.01511018377	6321.64	0.834249973297119	0.834249973297119	252.17	mature
867	CENTRAL	LdgJabor	3	2	4.1	1.25	5.71	103.313575	3.935438	38.5880088806152	T	0	4359.01511018377	6321.64	0.834249973297119	0.834249973297119	252.17	mature
868	CENTRAL	LdgJabor	1	2	5	0.79	2.86	103.278748	4.043089	36.1347770690918	JK	0	6511.03517572951	12644.45	0.829949975013733	0.829949975013733	253.75	mature
869	CENTRAL	LdgJabor	2	2	4.7	0.44	2.5	103.278748	4.043089	36.1347770690918	JK	0	6511.03517572951	12644.45	0.829949975013733	0.829949975013733	253.75	mature
870	CENTRAL	LdgJabor	3	2	4.6	0.52	2.5	103.278748	4.043089	36.1347770690918	JK	0	6511.03517572951	12644.45	0.829949975013733	0.829949975013733	253.75	mature
871	CENTRAL	LdgJabor	1	2	4.3	1.65	10.18	103.291907	3.946261	28.6019649505615	T	0	5869.49428197075	8982.1	0.85904997587204	0.85904997587204	252.58	prime
872	CENTRAL	LdgJabor	2	2	4.3	1.29	8.75	103.291907	3.946261	28.6019649505615	T	0	5869.49428197075	8982.1	0.85904997587204	0.85904997587204	252.58	prime
873	CENTRAL	LdgJabor	3	2	4.3	0.93	6.96	103.291907	3.946261	28.6019649505615	T	0	5869.49428197075	8982.1	0.85904997587204	0.85904997587204	252.58	prime
877	CENTRAL	LdgJentar	1	2	4.6	0.5	5.71	103.301625	3.979577	38.7113151550293	JK	0	4759.21899058386	9525.15	0.698000013828278	0.698000013828278	252.67	immature
878	CENTRAL	LdgJentar	2	2	4.5	0.45	6.61	103.301625	3.979577	38.7113151550293	JK	0	4759.21899058386	9525.15	0.698000013828278	0.698000013828278	252.67	immature
879	CENTRAL	LdgJentar	3	2	4.4	0.3	6.79	103.301625	3.979577	38.7113151550293	JK	0	4759.21899058386	9525.15	0.698000013828278	0.698000013828278	252.67	immature
886	CENTRAL	LdgKerdau	1	2	4.4	1.52	4.82	102.361991	3.672193	45.4547386169434	Tr	0	15857.7834780624	107174.24	0.84909999370575	0.84909999370575	177	mature
887	CENTRAL	LdgKerdau	2	2	3.7	0.55	3.75	102.361991	3.672193	45.4547386169434	Tr	0	15857.7834780624	107174.24	0.84909999370575	0.84909999370575	177	mature
888	CENTRAL	LdgKerdau	3	2	3.6	0.41	4.29	102.361991	3.672193	45.4547386169434	Tr	0	15857.7834780624	107174.24	0.84909999370575	0.84909999370575	177	mature
889	CENTRAL	LdgKerdau	1	2	5.8	1.08	4.46	102.370232	3.651505	45.1547241210938	Tr	0	13531.6264638488	106440.42	0.858550012111664	0.858550012111664	177.58	mature
890	CENTRAL	LdgKerdau	2	2	4.9	0.56	3.75	102.370232	3.651505	45.1547241210938	Tr	0	13531.6264638488	106440.42	0.858550012111664	0.858550012111664	177.58	mature
891	CENTRAL	LdgKerdau	3	2	4.7	0.39	3.57	102.370232	3.651505	45.1547241210938	Tr	0	13531.6264638488	106440.42	0.858550012111664	0.858550012111664	177.58	mature
892	CENTRAL	LdgKerdau	1	2	4.6	0.6	4.46	102.310268	3.537307	46.9294700622559	Tr	0	6933.93133206268	114829.54	0.814300000667572	0.814300000667572	178	prime
893	CENTRAL	LdgKerdau	2	2	4.4	0.47	3.75	102.310268	3.537307	46.9294700622559	Tr	0	6933.93133206268	114829.54	0.814300000667572	0.814300000667572	178	prime
894	CENTRAL	LdgKerdau	3	2	4.6	0.33	3.93	102.310268	3.537307	46.9294700622559	Tr	0	6933.93133206268	114829.54	0.814300000667572	0.814300000667572	178	prime
895	CENTRAL	LdgKerdau	1	2	4.7	0.59	3.57	102.3158	3.562914	45.8610763549805	Tr	0	7289.11599536929	113711.9	0.840149998664856	0.840149998664856	178.58	prime
896	CENTRAL	LdgKerdau	2	2	4.3	0.33	3.04	102.3158	3.562914	45.8610763549805	Tr	0	7289.11599536929	113711.9	0.840149998664856	0.840149998664856	178.58	prime
897	CENTRAL	LdgKerdau	3	2	4.1	0.34	4.82	102.3158	3.562914	45.8610763549805	Tr	0	7289.11599536929	113711.9	0.840149998664856	0.840149998664856	178.58	prime
898	CENTRAL	LdgKerdau	1	2	4.3	0.42	3.04	102.288899	3.562894	48.5609474182129	Tr	0	9973.51416260686	115201.38	0.819199979305267	0.819199979305267	179.58	prime
899	CENTRAL	LdgKerdau	2	2	4.1	0.27	3.75	102.288899	3.562894	48.5609474182129	Tr	0	9973.51416260686	115201.38	0.819199979305267	0.819199979305267	179.58	prime
900	CENTRAL	LdgKerdau	3	2	4	0.24	4.11	102.288899	3.562894	48.5609474182129	Tr	0	9973.51416260686	115201.38	0.819199979305267	0.819199979305267	179.58	prime
901	CENTRAL	LdgKerdau	1	2	4.6	0.49	4.46	102.294343	3.575122	71.8082275390625	Tr	0	10028.267367586	115845.22	0.825399994850159	0.825399994850159	178.67	prime
902	CENTRAL	LdgKerdau	2	2	4.4	0.42	8.04	102.294343	3.575122	71.8082275390625	Tr	0	10028.267367586	115845.22	0.825399994850159	0.825399994850159	178.67	prime
903	CENTRAL	LdgKerdau	3	2	4.3	0.39	8.93	102.294343	3.575122	71.8082275390625	Tr	0	10028.267367586	115845.22	0.825399994850159	0.825399994850159	178.67	prime
904	CENTRAL	LdgKerdau	1	2	5.2	0.81	5.36	102.294582	3.550549	56.5743026733398	Tr	0	8936.79006042621	115406.86	0.781499981880188	0.781499981880188	178.83	young mature
905	CENTRAL	LdgKerdau	2	2	5.3	0.65	5.18	102.294582	3.550549	56.5743026733398	Tr	0	8936.79006042621	115406.86	0.781499981880188	0.781499981880188	178.83	young mature
906	CENTRAL	LdgKerdau	3	2	5.1	0.45	4.29	102.294582	3.550549	56.5743026733398	Tr	0	8936.79006042621	115406.86	0.781499981880188	0.781499981880188	178.83	young mature
907	CENTRAL	LdgMentakab	1	2	4.2	0.48	6.61	102.272608	3.530085	43.9230270385742	Tr	0	11059.9033240524	112430.22	0.816150009632111	0.816150009632111	180.17	mature
908	CENTRAL	LdgMentakab	2	2	4.2	0.35	7.86	102.272608	3.530085	43.9230270385742	Tr	0	11059.9033240524	112430.22	0.816150009632111	0.816150009632111	180.17	mature
909	CENTRAL	LdgMentakab	3	2	4.2	0.32	10.54	102.272608	3.530085	43.9230270385742	Tr	0	11059.9033240524	112430.22	0.816150009632111	0.816150009632111	180.17	mature
913	CENTRAL	LdgMentakab	1	2	4.5	0.79	6.61	102.196006	3.438015	78.3083267211914	Tr	0	22013.6914084042	101328.84	0.843999981880188	0.843999981880188	186.5	young mature
914	CENTRAL	LdgMentakab	2	2	4.4	0.54	7.14	102.196006	3.438015	78.3083267211914	Tr	0	22013.6914084042	101328.84	0.843999981880188	0.843999981880188	186.5	young mature
915	CENTRAL	LdgMentakab	3	2	4.4	0.64	5.54	102.196006	3.438015	78.3083267211914	Tr	0	22013.6914084042	101328.84	0.843999981880188	0.843999981880188	186.5	young mature
922	CENTRAL	LdgMentakab	1	2	4.4	0.4	3.21	102.18408	3.459585	56.2123908996582	Tr	0	22267.3716839764	100938.96	0.880699992179871	0.880699992179871	184.83	mature
923	CENTRAL	LdgMentakab	2	2	4.2	0.3	3.21	102.18408	3.459585	56.2123908996582	Tr	0	22267.3716839764	100938.96	0.880699992179871	0.880699992179871	184.83	mature
924	CENTRAL	LdgMentakab	3	2	4.1	0.22	3.04	102.18408	3.459585	56.2123908996582	Tr	0	22267.3716839764	100938.96	0.880699992179871	0.880699992179871	184.83	mature
925	CENTRAL	LdgMentakab	1	2	4.3	1.2	5.36	102.186536	3.491403	55.6326942443848	Tr	0	21041.4145722564	102069.92	0.83789998292923	0.83789998292923	185.5	old
926	CENTRAL	LdgMentakab	2	2	4.9	0.82	5.18	102.186536	3.491403	55.6326942443848	Tr	0	21041.4145722564	102069.92	0.83789998292923	0.83789998292923	185.5	old
927	CENTRAL	LdgMentakab	3	2	4.9	1.11	5.18	102.186536	3.491403	55.6326942443848	Tr	0	21041.4145722564	102069.92	0.83789998292923	0.83789998292923	185.5	old
928	CENTRAL	LdgMentakab	1	2	4.5	1.27	10.36	102.180295	3.447796	60.0503807067871	Tr	0	23137.6298617871	100162.15	0.881550014019012	0.881550014019012	186.83	old
929	CENTRAL	LdgMentakab	2	2	4.1	1.22	9.82	102.180295	3.447796	60.0503807067871	Tr	0	23137.6298617871	100162.15	0.881550014019012	0.881550014019012	186.83	old
930	CENTRAL	LdgMentakab	3	2	3.9	0.86	10.36	102.180295	3.447796	60.0503807067871	Tr	0	23137.6298617871	100162.15	0.881550014019012	0.881550014019012	186.83	old
931	CENTRAL	LdgSepang	1	2	3.6	0.87	5.54	101.753382	2.710293	34.4031829833984	D	0	2930.65095017857	11754.18	0.843699991703033	0.843699991703033	173.67	mature
932	CENTRAL	LdgSepang	2	2	3.6	0.63	6.25	101.753382	2.710293	34.4031829833984	D	0	2930.65095017857	11754.18	0.843699991703033	0.843699991703033	173.67	mature
933	CENTRAL	LdgSepang	3	2	3.7	0.61	6.79	101.753382	2.710293	34.4031829833984	D	0	2930.65095017857	11754.18	0.843699991703033	0.843699991703033	173.67	mature
934	CENTRAL	LdgSepang	1	2	3.3	5.25	25.36	101.719602	2.676705	8.51438426971436	D	0	1450.50643120344	8251.34	0.841099977493286	0.841099977493286	177	mature
935	CENTRAL	LdgSepang	2	2	3.2	2.89	24.82	101.719602	2.676705	8.51438426971436	D	0	1450.50643120344	8251.34	0.841099977493286	0.841099977493286	177	mature
936	CENTRAL	LdgSepang	3	2	3	1.63	27.5	101.719602	2.676705	8.51438426971436	D	0	1450.50643120344	8251.34	0.841099977493286	0.841099977493286	177	mature
937	CENTRAL	LdgSepang	1	2	3.3	2.41	10	101.735839	2.695471	17.201473236084	D	0	2558.0991308433	10206.76	0.845650017261505	0.845650017261505	176	mature
938	CENTRAL	LdgSepang	2	2	3.4	2.96	12.32	101.735839	2.695471	17.201473236084	D	0	2558.0991308433	10206.76	0.845650017261505	0.845650017261505	176	mature
939	CENTRAL	LdgSepang	3	2	3.4	2.17	11.79	101.735839	2.695471	17.201473236084	D	0	2558.0991308433	10206.76	0.845650017261505	0.845650017261505	176	mature
940	CENTRAL	LdgSepang	1	2	4.2	0.89	4.29	101.730603	2.700165	23.256778717041	D	0	1963.36154140746	10814.62	0.809099972248077	0.809099972248077	177	mature
941	CENTRAL	LdgSepang	2	2	4.2	0.69	5.18	101.730603	2.700165	23.256778717041	D	0	1963.36154140746	10814.62	0.809099972248077	0.809099972248077	177	mature
942	CENTRAL	LdgSepang	3	2	4.2	0.53	5.18	101.730603	2.700165	23.256778717041	D	0	1963.36154140746	10814.62	0.809099972248077	0.809099972248077	177	mature
943	CENTRAL	LdgSepang	1	2	4.8	1.27	4.82	101.716391	2.692465	14.3047342300415	D	0	503.160614610012	9600.6	0.735599994659424	0.735599994659424	178.58	mature
944	CENTRAL	LdgSepang	2	2	5	0.78	4.29	101.716391	2.692465	14.3047342300415	D	0	503.160614610012	9600.6	0.735599994659424	0.735599994659424	178.58	mature
945	CENTRAL	LdgSepang	3	2	4.9	0.53	5.18	101.716391	2.692465	14.3047342300415	D	0	503.160614610012	9600.6	0.735599994659424	0.735599994659424	178.58	mature
952	CENTRAL	LdgSepang	1	2	4.5	1.33	6.07	101.750554	2.728043	55.8080177307129	D	0	1220.37061403788	13707.3	0.824599981307983	0.824599981307983	172.5	mature
953	CENTRAL	LdgSepang	2	2	4.5	0.9	6.96	101.750554	2.728043	55.8080177307129	D	0	1220.37061403788	13707.3	0.824599981307983	0.824599981307983	172.5	mature
954	CENTRAL	LdgSepang	3	2	4.5	0.64	6.79	101.750554	2.728043	55.8080177307129	D	0	1220.37061403788	13707.3	0.824599981307983	0.824599981307983	172.5	mature
955	CENTRAL	LdgSungaiMai	1	2	4.5	0.69	14.46	102.347399	3.846923	58.8529777526855	Tr	0	35246.4511874372	108979.49	0.891099989414215	0.891099989414215	180.42	mature
956	CENTRAL	LdgSungaiMai	2	2	4.5	0.61	18.57	102.347399	3.846923	58.8529777526855	Tr	0	35246.4511874372	108979.49	0.891099989414215	0.891099989414215	180.42	mature
957	CENTRAL	LdgSungaiMai	3	2	4.5	0.43	20.54	102.347399	3.846923	58.8529777526855	Tr	0	35246.4511874372	108979.49	0.891099989414215	0.891099989414215	180.42	mature
958	CENTRAL	LdgSungaiMai	1	2	4.9	0.98	14.29	102.335647	3.810604	58.8279876708984	Tr	0	31385.9560279076	109969.88	0.870500028133392	0.870500028133392	178.67	mature
959	CENTRAL	LdgSungaiMai	2	2	5	0.81	12.68	102.335647	3.810604	58.8279876708984	Tr	0	31385.9560279076	109969.88	0.870500028133392	0.870500028133392	178.67	mature
960	CENTRAL	LdgSungaiMai	3	2	5	1.3	12.68	102.335647	3.810604	58.8279876708984	Tr	0	31385.9560279076	109969.88	0.870500028133392	0.870500028133392	178.67	mature
961	CENTRAL	LdgSungaiMai	1	2	4.6	0.56	2.5	102.344639	3.825049	54.8391304016113	Tr	0	32862.6429811494	109079.24	0.876150012016296	0.876150012016296	178.75	old
962	CENTRAL	LdgSungaiMai	2	2	4.4	0.38	3.04	102.344639	3.825049	54.8391304016113	Tr	0	32862.6429811494	109079.24	0.876150012016296	0.876150012016296	178.75	old
963	CENTRAL	LdgSungaiMai	3	2	4.1	0.3	2.32	102.344639	3.825049	54.8391304016113	Tr	0	32862.6429811494	109079.24	0.876150012016296	0.876150012016296	178.75	old
964	CENTRAL	LdgSungaiMai	1	2	4.5	1.14	12.14	102.357587	3.907487	73.0450210571289	Tr	0	41867.4594932511	108708.59	0.863849997520447	0.863849997520447	180.58	old
965	CENTRAL	LdgSungaiMai	2	2	4	0.64	11.79	102.357587	3.907487	73.0450210571289	Tr	0	41867.4594932511	108708.59	0.863849997520447	0.863849997520447	180.58	old
966	CENTRAL	LdgSungaiMai	3	2	4	0.49	11.61	102.357587	3.907487	73.0450210571289	Tr	0	41867.4594932511	108708.59	0.863849997520447	0.863849997520447	180.58	old
967	CENTRAL	LdgSungaiMai	1	2	5.5	0.52	10.89	102.337981	3.912735	81.5409774780273	Tr	0	42585.9735121271	110950.65	0.844600021839142	0.844600021839142	182.92	old
968	CENTRAL	LdgSungaiMai	2	2	5.5	0.44	10	102.337981	3.912735	81.5409774780273	Tr	0	42585.9735121271	110950.65	0.844600021839142	0.844600021839142	182.92	old
969	CENTRAL	LdgSungaiMai	3	2	5.6	0.52	11.25	102.337981	3.912735	81.5409774780273	Tr	0	42585.9735121271	110950.65	0.844600021839142	0.844600021839142	182.92	old
970	CENTRAL	LdgSungaiMai	1	2	4.6	1.24	8.57	102.328676	3.824315	58.9683494567871	Tr	0	32994.4006837857	110841.66	0.886150002479553	0.886150002479553	178.75	old
971	CENTRAL	LdgSungaiMai	2	2	4.4	0.66	8.04	102.328676	3.824315	58.9683494567871	Tr	0	32994.4006837857	110841.66	0.886150002479553	0.886150002479553	178.75	old
972	CENTRAL	LdgSungaiMai	3	2	4.2	0.51	8.39	102.328676	3.824315	58.9683494567871	Tr	0	32994.4006837857	110841.66	0.886150002479553	0.886150002479553	178.75	old
976	CENTRAL	LdgSungeiBuloh	1	2	3.8	1.82	21.61	101.29778	3.314706	3.30041885375977	Q	0	7959.57948152384	3715.24	0.833899974822998	0.833899974822998	192.5	mature
977	CENTRAL	LdgSungeiBuloh	2	2	3.6	0.4	24.11	101.29778	3.314706	3.30041885375977	Q	0	7959.57948152384	3715.24	0.833899974822998	0.833899974822998	192.5	mature
978	CENTRAL	LdgSungeiBuloh	3	2	3.8	0.82	22.5	101.29778	3.314706	3.30041885375977	Q	0	7959.57948152384	3715.24	0.833899974822998	0.833899974822998	192.5	mature
979	CENTRAL	LdgSungeiBuloh	1	2	4.1	1.49	18.93	101.342773	3.333129	6.64839887619019	Q	0	4439.4847038543	8976.78	0.856450021266937	0.856450021266937	197.83	mature
980	CENTRAL	LdgSungeiBuloh	2	2	3.8	1.01	22.32	101.342773	3.333129	6.64839887619019	Q	0	4439.4847038543	8976.78	0.856450021266937	0.856450021266937	197.83	mature
981	CENTRAL	LdgSungeiBuloh	3	2	3.6	0.9	23.75	101.342773	3.333129	6.64839887619019	Q	0	4439.4847038543	8976.78	0.856450021266937	0.856450021266937	197.83	mature
982	CENTRAL	LdgSungeiBuloh	1	2	4.1	2.41	19.82	101.364323	3.315057	5.06481504440308	Q	0	2382.61031066002	9806.65	0.875899970531464	0.875899970531464	199.08	prime
983	CENTRAL	LdgSungeiBuloh	2	2	3.7	2.89	18.93	101.364323	3.315057	5.06481504440308	Q	0	2382.61031066002	9806.65	0.875899970531464	0.875899970531464	199.08	prime
984	CENTRAL	LdgSungeiBuloh	3	2	3.4	1.79	19.46	101.364323	3.315057	5.06481504440308	Q	0	2382.61031066002	9806.65	0.875899970531464	0.875899970531464	199.08	prime
988	CENTRAL	LdgSungeiBuloh	1	2	4.2	1.84	23.04	101.324979	3.32642	7.85312700271606	Q	0	5687.06915534475	6927.82	0.865649998188019	0.865649998188019	194.83	old
989	CENTRAL	LdgSungeiBuloh	2	2	3.6	2.04	25.54	101.324979	3.32642	7.85312700271606	Q	0	5687.06915534475	6927.82	0.865649998188019	0.865649998188019	194.83	old
990	CENTRAL	LdgSungeiBuloh	3	2	3.3	2.9	24.46	101.324979	3.32642	7.85312700271606	Q	0	5687.06915534475	6927.82	0.865649998188019	0.865649998188019	194.83	old
991	CENTRAL	LdgSungeiBuloh	1	2	3.7	1.43	20.36	101.334476	3.35548	5.59496450424194	Q	0	2325.28498338028	9642.44	0.838800013065338	0.838800013065338	199	old
992	CENTRAL	LdgSungeiBuloh	2	2	3.4	1.18	21.07	101.334476	3.35548	5.59496450424194	Q	0	2325.28498338028	9642.44	0.838800013065338	0.838800013065338	199	old
993	CENTRAL	LdgSungeiBuloh	3	2	3.3	0.75	24.64	101.334476	3.35548	5.59496450424194	Q	0	2325.28498338028	9642.44	0.838800013065338	0.838800013065338	199	old
1000	CENTRAL	LdgSungeiBuloh	1	2	3.8	1.13	20.18	101.317071	3.27031	4.48279809951782	Q	0	7147.82476699947	2817.48	0.760399997234344	0.760399997234344	190.17	mature
1001	CENTRAL	LdgSungeiBuloh	2	2	3.6	0.57	23.75	101.317071	3.27031	4.48279809951782	Q	0	7147.82476699947	2817.48	0.760399997234344	0.760399997234344	190.17	mature
1002	CENTRAL	LdgSungeiBuloh	3	2	3.5	0.44	24.46	101.317071	3.27031	4.48279809951782	Q	0	7147.82476699947	2817.48	0.760399997234344	0.760399997234344	190.17	mature
1006	CENTRAL	LdgTennamaram	1	2	4.6	1.4	4.46	101.418512	3.339075	11.236608505249	S	0	678.096650888649	16331.21	0.742699980735779	0.742699980735779	210	mature
1007	CENTRAL	LdgTennamaram	2	2	5	1.05	3.93	101.418512	3.339075	11.236608505249	S	0	678.096650888649	16331.21	0.742699980735779	0.742699980735779	210	mature
1008	CENTRAL	LdgTennamaram	3	2	5	0.86	3.21	101.418512	3.339075	11.236608505249	S	0	678.096650888649	16331.21	0.742699980735779	0.742699980735779	210	mature
1009	CENTRAL	LdgTennamaram	1	2	5.2	2.9	30.71	101.395836	3.398402	3.93660020828247	S	1	0	17939.03	0.857400000095367	0.857400000095367	210.5	prime
1010	CENTRAL	LdgTennamaram	2	2	5.7	1.86	23.39	101.395836	3.398402	3.93660020828247	S	1	0	17939.03	0.857400000095367	0.857400000095367	210.5	prime
1011	CENTRAL	LdgTennamaram	3	2	5.3	2.8	23.93	101.395836	3.398402	3.93660020828247	S	1	0	17939.03	0.857400000095367	0.857400000095367	210.5	prime
1012	CENTRAL	LdgTennamaram	1	2	4.7	0.91	5	101.461621	3.474315	56.9847831726074	O	0	467.624230912752	28626.24	0.789799988269806	0.789799988269806	223	immature
1013	CENTRAL	LdgTennamaram	2	2	4.6	0.9	3.93	101.461621	3.474315	56.9847831726074	O	0	467.624230912752	28626.24	0.789799988269806	0.789799988269806	223	immature
1014	CENTRAL	LdgTennamaram	3	2	4.7	0.68	2.86	101.461621	3.474315	56.9847831726074	O	0	467.624230912752	28626.24	0.789799988269806	0.789799988269806	223	immature
1018	CENTRAL	LdgWest	1	2	3.4	1.2	16.96	101.32803	2.858125	3.92428350448608	Q	0	18423.0519400013	2993.78	0.815249979496002	0.815249979496002	174.92	mature
1019	CENTRAL	LdgWest	2	2	3.3	0.97	15.54	101.32803	2.858125	3.92428350448608	Q	0	18423.0519400013	2993.78	0.815249979496002	0.815249979496002	174.92	mature
1020	CENTRAL	LdgWest	3	2	3.5	1.02	15.89	101.32803	2.858125	3.92428350448608	Q	0	18423.0519400013	2993.78	0.815249979496002	0.815249979496002	174.92	mature
1021	CENTRAL	LdgWest	1	2	3.6	2.5	13.57	101.357105	2.864924	5.64342069625855	Q	0	15248.1786030217	3307.36	0.812900006771088	0.812900006771088	175.42	mature
1022	CENTRAL	LdgWest	2	2	3.4	2.51	11.96	101.357105	2.864924	5.64342069625855	Q	0	15248.1786030217	3307.36	0.812900006771088	0.812900006771088	175.42	mature
1023	CENTRAL	LdgWest	3	2	3.5	1.24	13.93	101.357105	2.864924	5.64342069625855	Q	0	15248.1786030217	3307.36	0.812900006771088	0.812900006771088	175.42	mature
1027	CENTRAL	LdgWest	1	2	6.3	2.4	9.46	101.371836	2.899736	5.11181974411011	Q	0	12072.4809296428	341.2	0.735849976539612	0.735849976539612	175.5	mature
1028	CENTRAL	LdgWest	2	2	5.6	2.09	8.21	101.371836	2.899736	5.11181974411011	Q	0	12072.4809296428	341.2	0.735849976539612	0.735849976539612	175.5	mature
1029	CENTRAL	LdgWest	3	2	4.4	1.5	8.93	101.371836	2.899736	5.11181974411011	Q	0	12072.4809296428	341.2	0.735849976539612	0.735849976539612	175.5	mature
1030	CENTRAL	LdgWest	1	2	3.8	1.3	10.54	101.348192	2.879597	3.06639075279236	Q	0	15354.7597712341	1460.6	0.811699986457825	0.811699986457825	175.58	mature
1031	CENTRAL	LdgWest	2	2	3.8	1.12	10.89	101.348192	2.879597	3.06639075279236	Q	0	15354.7597712341	1460.6	0.811699986457825	0.811699986457825	175.58	mature
1032	CENTRAL	LdgWest	3	2	3.6	1.38	12.86	101.348192	2.879597	3.06639075279236	Q	0	15354.7597712341	1460.6	0.811699986457825	0.811699986457825	175.58	mature
1033	CENTRAL	LdgWest	1	2	4	1.86	12.68	101.311015	2.852682	4.05370569229126	Q	0	20376.4253456655	2214.4	0.724950015544891	0.724950015544891	173.25	mature
1034	CENTRAL	LdgWest	2	2	4.1	1.27	9.11	101.311015	2.852682	4.05370569229126	Q	0	20376.4253456655	2214.4	0.724950015544891	0.724950015544891	173.25	mature
1035	CENTRAL	LdgWest	3	2	4.1	1.59	7.5	101.311015	2.852682	4.05370569229126	Q	0	20376.4253456655	2214.4	0.724950015544891	0.724950015544891	173.25	mature
1036	CENTRAL	LdgWest	1	2	3.6	1.42	9.64	101.366436	2.884192	3.52539682388306	Q	0	13304.8765337859	2055.07	0.773500025272369	0.773500025272369	175.75	mature
1037	CENTRAL	LdgWest	2	2	3.7	1.43	11.25	101.366436	2.884192	3.52539682388306	Q	0	13304.8765337859	2055.07	0.773500025272369	0.773500025272369	175.75	mature
1038	CENTRAL	LdgWest	3	2	3.7	1.42	9.64	101.366436	2.884192	3.52539682388306	Q	0	13304.8765337859	2055.07	0.773500025272369	0.773500025272369	175.75	mature
1045	CENTRAL	LdgBkt.Pilah	1	2	4.4	0.78	5.71	102.536749	2.723971	86.1659851074219	Tr	0	4318.15612803815	66669.23	0.829850018024445	0.829850018024445	164.67	mature
1046	CENTRAL	LdgBkt.Pilah	2	2	4.5	0.55	5.36	102.536749	2.723971	86.1659851074219	Tr	0	4318.15612803815	66669.23	0.829850018024445	0.829850018024445	164.67	mature
1047	CENTRAL	LdgBkt.Pilah	3	2	3.7	0.36	5.36	102.536749	2.723971	86.1659851074219	Tr	0	4318.15612803815	66669.23	0.829850018024445	0.829850018024445	164.67	mature
1048	CENTRAL	LdgBkt.Pilah	1	2	4.3	1.11	5.54	102.512678	2.756544	86.4621963500977	JK	0	2675.23414304315	68385.06	0.791800022125244	0.791800022125244	164.42	mature
1049	CENTRAL	LdgBkt.Pilah	2	2	4.1	0.37	4.82	102.512678	2.756544	86.4621963500977	JK	0	2675.23414304315	68385.06	0.791800022125244	0.791800022125244	164.42	mature
1050	CENTRAL	LdgBkt.Pilah	3	2	4	0.25	4.82	102.512678	2.756544	86.4621963500977	JK	0	2675.23414304315	68385.06	0.791800022125244	0.791800022125244	164.42	mature
1051	CENTRAL	LdgBkt.Pilah	1	2	4.9	0.78	4.64	102.527293	2.737482	75.7414398193359	JK	0	2979.48265444937	67556.5	0.814149975776672	0.814149975776672	164.08	prime
1052	CENTRAL	LdgBkt.Pilah	2	2	4.6	0.73	3.75	102.527293	2.737482	75.7414398193359	JK	0	2979.48265444937	67556.5	0.814149975776672	0.814149975776672	164.08	prime
1053	CENTRAL	LdgBkt.Pilah	3	2	4.6	0.32	3.57	102.527293	2.737482	75.7414398193359	JK	0	2979.48265444937	67556.5	0.814149975776672	0.814149975776672	164.08	prime
1054	CENTRAL	LdgBkt.Pilah	1	2	4.4	0.5	3.39	102.516292	2.725457	79.3187713623047	JK	0	4688.30192220664	65804.14	0.758199989795685	0.758199989795685	163.75	young mature
1055	CENTRAL	LdgBkt.Pilah	2	2	4.4	0.24	2.86	102.516292	2.725457	79.3187713623047	JK	0	4688.30192220664	65804.14	0.758199989795685	0.758199989795685	163.75	young mature
1056	CENTRAL	LdgBkt.Pilah	3	2	4.7	0.14	3.57	102.516292	2.725457	79.3187713623047	JK	0	4688.30192220664	65804.14	0.758199989795685	0.758199989795685	163.75	young mature
1057	CENTRAL	LdgBkt.Pilah	1	2	4.4	0.84	5.89	102.504038	2.716703	56.314525604248	Tr	0	6224.41460942933	64309.8	0.567200005054474	0.567200005054474	163	immature
1058	CENTRAL	LdgBkt.Pilah	2	2	4.2	0.63	5	102.504038	2.716703	56.314525604248	Tr	0	6224.41460942933	64309.8	0.567200005054474	0.567200005054474	163	immature
1059	CENTRAL	LdgBkt.Pilah	3	2	4.7	0.44	4.29	102.504038	2.716703	56.314525604248	Tr	0	6224.41460942933	64309.8	0.567200005054474	0.567200005054474	163	immature
1060	CENTRAL	LdgBradwall	1	2	4.3	1.03	8.04	101.932004	2.58816	45.597541809082	D	0	5253.05052621735	14241.11	0.791800022125244	0.791800022125244	166.92	mature
1061	CENTRAL	LdgBradwall	2	2	4.2	0.81	9.82	101.932004	2.58816	45.597541809082	D	0	5253.05052621735	14241.11	0.791800022125244	0.791800022125244	166.92	mature
1062	CENTRAL	LdgBradwall	3	2	4.2	0.57	7.32	101.932004	2.58816	45.597541809082	D	0	5253.05052621735	14241.11	0.791800022125244	0.791800022125244	166.92	mature
1072	CENTRAL	LdgBradwall	1	2	4.6	0.89	10.36	101.96553	2.56552	41.3274612426758	D	0	3111.43902268202	15897.27	0.848900020122528	0.848900020122528	167.08	mature
1073	CENTRAL	LdgBradwall	2	2	4.6	0.5	9.11	101.96553	2.56552	41.3274612426758	D	0	3111.43902268202	15897.27	0.848900020122528	0.848900020122528	167.08	mature
1074	CENTRAL	LdgBradwall	3	2	4.7	0.26	5.71	101.96553	2.56552	41.3274612426758	D	0	3111.43902268202	15897.27	0.848900020122528	0.848900020122528	167.08	mature
1075	CENTRAL	LdgBradwall	1	2	4.3	0.83	5.18	101.931225	2.554052	22.5559043884277	D	0	1752.32867344798	11981.93	0.845000028610229	0.845000028610229	170.25	mature
1076	CENTRAL	LdgBradwall	2	2	4.1	1.13	6.25	101.931225	2.554052	22.5559043884277	D	0	1752.32867344798	11981.93	0.845000028610229	0.845000028610229	170.25	mature
1077	CENTRAL	LdgBradwall	3	2	4.6	1.59	7.32	101.931225	2.554052	22.5559043884277	D	0	1752.32867344798	11981.93	0.845000028610229	0.845000028610229	170.25	mature
1078	CENTRAL	LdgBradwall	1	2	4.5	1.6	8.21	101.923222	2.572098	24.0556907653809	D	0	3910.18971011355	12350.55	0.739950001239777	0.739950001239777	170	young mature
1079	CENTRAL	LdgBradwall	2	2	4.6	1.49	7.68	101.923222	2.572098	24.0556907653809	D	0	3910.18971011355	12350.55	0.739950001239777	0.739950001239777	170	young mature
1080	CENTRAL	LdgBradwall	3	2	4.5	1.11	7.14	101.923222	2.572098	24.0556907653809	D	0	3910.18971011355	12350.55	0.739950001239777	0.739950001239777	170	young mature
1081	CENTRAL	LdgBukitAsahan	2	2	4.2	0.97	6.79	102.566501	2.429631	59.7194900512695	JK	0	20600.9896170018	36904.46	0.838050007820129	0.838050007820129	155.67	mature
1082	CENTRAL	LdgBukitAsahan	1	2	3.9	2.61	8.93	102.566501	2.429631	59.7194900512695	JK	0	20600.9896170018	36904.46	0.838050007820129	0.838050007820129	155.67	mature
1083	CENTRAL	LdgBukitAsahan	3	2	4.2	0.99	7.68	102.566501	2.429631	59.7194900512695	JK	0	20600.9896170018	36904.46	0.838050007820129	0.838050007820129	155.67	mature
1084	CENTRAL	LdgBukitAsahan	1	2	5.1	1.97	9.29	102.580862	2.430756	52.6537857055664	JK	0	19005.6590215645	37548.34	0.868600010871887	0.868600010871887	155.83	prime
1085	CENTRAL	LdgBukitAsahan	2	2	4.6	0.85	5.36	102.580862	2.430756	52.6537857055664	JK	0	19005.6590215645	37548.34	0.868600010871887	0.868600010871887	155.83	prime
1086	CENTRAL	LdgBukitAsahan	3	2	4.4	0.54	6.43	102.580862	2.430756	52.6537857055664	JK	0	19005.6590215645	37548.34	0.868600010871887	0.868600010871887	155.83	prime
1087	CENTRAL	LdgBukitAsahan	1	2	4.4	0.87	4.29	102.534216	2.404062	44.832935333252	D	0	24331.4572714544	33197.92	0.836449980735779	0.836449980735779	156.75	mature
1088	CENTRAL	LdgBukitAsahan	2	2	4.3	1	5.71	102.534216	2.404062	44.832935333252	D	0	24331.4572714544	33197.92	0.836449980735779	0.836449980735779	156.75	mature
1089	CENTRAL	LdgBukitAsahan	3	2	4.3	1.64	5.89	102.534216	2.404062	44.832935333252	D	0	24331.4572714544	33197.92	0.836449980735779	0.836449980735779	156.75	mature
1090	CENTRAL	LdgBukitAsahan	1	2	4.7	1.16	5	102.513707	2.416235	35.959716796875	D	0	26502.0137942849	33698.61	0.81045001745224	0.81045001745224	155.58	mature
1091	CENTRAL	LdgBukitAsahan	2	2	5	1.54	6.61	102.513707	2.416235	35.959716796875	D	0	26502.0137942849	33698.61	0.81045001745224	0.81045001745224	155.58	mature
1092	CENTRAL	LdgBukitAsahan	3	2	5.3	1.13	4.64	102.513707	2.416235	35.959716796875	D	0	26502.0137942849	33698.61	0.81045001745224	0.81045001745224	155.58	mature
1093	CENTRAL	LdgBukitAsahan	1	2	4.5	2.32	9.11	102.552336	2.405242	39.3166351318359	D	0	22313.9271842864	33857.92	0.84960001707077	0.84960001707077	155.92	mature
1094	CENTRAL	LdgBukitAsahan	2	2	4.5	1.3	6.25	102.552336	2.405242	39.3166351318359	D	0	22313.9271842864	33857.92	0.84960001707077	0.84960001707077	155.92	mature
1095	CENTRAL	LdgBukitAsahan	3	2	4.5	1	5.18	102.552336	2.405242	39.3166351318359	D	0	22313.9271842864	33857.92	0.84960001707077	0.84960001707077	155.92	mature
1096	CENTRAL	LdgBukitAsahan	1	2	4.9	0.78	1.07	102.525479	2.418536	27.5231609344482	D	0	25182.7708363198	34406.28	0.801500022411346	0.801500022411346	155.75	mature
1097	CENTRAL	LdgBukitAsahan	2	2	4.3	0.24	1.96	102.525479	2.418536	27.5231609344482	D	0	25182.7708363198	34406.28	0.801500022411346	0.801500022411346	155.75	mature
1098	CENTRAL	LdgBukitAsahan	3	2	4.2	0.11	2.32	102.525479	2.418536	27.5231609344482	D	0	25182.7708363198	34406.28	0.801500022411346	0.801500022411346	155.75	mature
1099	CENTRAL	LdgBukitPelandok	1	2	4.3	1.01	6.79	101.772548	2.703003	42.8754196166992	D	0	3837.68413214129	11201.04	0.779799997806549	0.779799997806549	171.75	mature
1100	CENTRAL	LdgBukitPelandok	2	2	4.2	0.93	6.96	101.772548	2.703003	42.8754196166992	D	0	3837.68413214129	11201.04	0.779799997806549	0.779799997806549	171.75	mature
1101	CENTRAL	LdgBukitPelandok	3	2	4	0.51	4.64	101.772548	2.703003	42.8754196166992	D	0	3837.68413214129	11201.04	0.779799997806549	0.779799997806549	171.75	mature
1102	CENTRAL	LdgBukitPelandok	1	2	4.1	0.8	5	101.778224	2.67189	39.8060340881348	D	0	7311.54486455459	7988.01	0.836300015449524	0.836300015449524	173.5	mature
1103	CENTRAL	LdgBukitPelandok	2	2	4	0.68	4.46	101.778224	2.67189	39.8060340881348	D	0	7311.54486455459	7988.01	0.836300015449524	0.836300015449524	173.5	mature
1104	CENTRAL	LdgBukitPelandok	3	2	4.1	0.59	5.18	101.778224	2.67189	39.8060340881348	D	0	7311.54486455459	7988.01	0.836300015449524	0.836300015449524	173.5	mature
1105	CENTRAL	LdgBukitPelandok	1	2	4	1.04	5.54	101.769451	2.69265	16.0774784088135	D	0	4851.99527557937	10014.86	0.822849988937378	0.822849988937378	172.25	mature
1106	CENTRAL	LdgBukitPelandok	2	2	4	0.69	5.71	101.769451	2.69265	16.0774784088135	D	0	4851.99527557937	10014.86	0.822849988937378	0.822849988937378	172.25	mature
1107	CENTRAL	LdgBukitPelandok	3	2	4.2	0.63	6.07	101.769451	2.69265	16.0774784088135	D	0	4851.99527557937	10014.86	0.822849988937378	0.822849988937378	172.25	mature
1108	CENTRAL	LdgDiamondJubilee	1	2	4.8	0.92	1.96	102.378925	2.248655	29.7104663848877	Q	0	35959.6290878668	11350.38	0.853100001811981	0.853100001811981	162.17	mature
1109	CENTRAL	LdgDiamondJubilee	2	2	4.7	0.59	1.61	102.378925	2.248655	29.7104663848877	Q	0	35959.6290878668	11350.38	0.853100001811981	0.853100001811981	162.17	mature
1110	CENTRAL	LdgDiamondJubilee	3	2	4.6	0.41	1.61	102.378925	2.248655	29.7104663848877	Q	0	35959.6290878668	11350.38	0.853100001811981	0.853100001811981	162.17	mature
1111	CENTRAL	LdgDiamondJubilee	1	2	4.5	0.06	6.79	102.486458	2.311996	23.8963775634766	D	0	32157.4909776821	21853.49	0.871200025081635	0.871200025081635	156.5	mature
1112	CENTRAL	LdgDiamondJubilee	2	2	4.6	0.16	9.11	102.486458	2.311996	23.8963775634766	D	0	32157.4909776821	21853.49	0.871200025081635	0.871200025081635	156.5	mature
1113	CENTRAL	LdgDiamondJubilee	3	2	4.7	0.62	5	102.486458	2.311996	23.8963775634766	D	0	32157.4909776821	21853.49	0.871200025081635	0.871200025081635	156.5	mature
1114	CENTRAL	LdgDiamondJubilee	1	2	5.2	2.42	5	102.360665	2.242538	17.8879470825195	Tr	0	37120.0220976666	10076.95	0.865599989891052	0.865599989891052	163.08	prime
1115	CENTRAL	LdgDiamondJubilee	2	2	4.5	1.06	2.5	102.360665	2.242538	17.8879470825195	Tr	0	37120.0220976666	10076.95	0.865599989891052	0.865599989891052	163.08	prime
1116	CENTRAL	LdgDiamondJubilee	3	2	4.3	0.61	1.96	102.360665	2.242538	17.8879470825195	Tr	0	37120.0220976666	10076.95	0.865599989891052	0.865599989891052	163.08	prime
1117	CENTRAL	LdgDiamondJubilee	1	2	4.3	1.02	3.75	102.46888	2.357504	53.8853454589844	D	0	32401.1738194599	25960.98	0.77114999294281	0.77114999294281	154.42	immature
1118	CENTRAL	LdgDiamondJubilee	2	2	4.2	0.52	3.93	102.46888	2.357504	53.8853454589844	D	0	32401.1738194599	25960.98	0.77114999294281	0.77114999294281	154.42	immature
1119	CENTRAL	LdgDiamondJubilee	3	2	4.2	0.42	3.39	102.46888	2.357504	53.8853454589844	D	0	32401.1738194599	25960.98	0.77114999294281	0.77114999294281	154.42	immature
1129	CENTRAL	LdgKempas	1	2	4.7	1.69	3.21	102.422051	2.177204	31.6763782501221	Q	0	27346.0976742267	5375.7	0.849500000476837	0.849500000476837	166.67	old
1130	CENTRAL	LdgKempas	2	2	4.6	1.49	2.86	102.422051	2.177204	31.6763782501221	Q	0	27346.0976742267	5375.7	0.849500000476837	0.849500000476837	166.67	old
1131	CENTRAL	LdgKempas	3	2	4.6	0.78	2.68	102.422051	2.177204	31.6763782501221	Q	0	27346.0976742267	5375.7	0.849500000476837	0.849500000476837	166.67	old
1135	CENTRAL	LdgKempas	2	2	5.1	1	3.93	102.444409	2.170525	30.824047088623	Q	0	24892.8410622949	5752.6	0.875249981880188	0.875249981880188	167.92	old
1136	CENTRAL	LdgKempas	3	2	5.6	0.74	3.39	102.444409	2.170525	30.824047088623	Q	0	24892.8410622949	5752.6	0.875249981880188	0.875249981880188	167.92	old
1137	CENTRAL	LdgKempas	1	2	4.3	2.46	7.68	102.444409	2.170525	30.824047088623	Q	0	24892.8410622949	5752.6	0.875249981880188	0.875249981880188	167.92	old
1141	CENTRAL	LdgKempas	1	2	4.5	1.13	3.04	102.413338	2.164905	18.1907634735107	Q	0	27371.0214464098	3786.27	0.882200002670288	0.882200002670288	169.58	old
1142	CENTRAL	LdgKempas	2	2	5.1	2.14	3.04	102.413338	2.164905	18.1907634735107	Q	0	27371.0214464098	3786.27	0.882200002670288	0.882200002670288	169.58	old
1143	CENTRAL	LdgKempas	3	2	4.3	0.77	2.32	102.413338	2.164905	18.1907634735107	Q	0	27371.0214464098	3786.27	0.882200002670288	0.882200002670288	169.58	old
1144	CENTRAL	LdgKempas	1	2	4.4	1.49	3.39	102.438801	2.162954	19.7601737976074	Q	0	24911.9264128327	4708.89	0.866900026798248	0.866900026798248	170.83	old
1145	CENTRAL	LdgKempas	2	2	4.3	0.94	3.21	102.438801	2.162954	19.7601737976074	Q	0	24911.9264128327	4708.89	0.866900026798248	0.866900026798248	170.83	old
1146	CENTRAL	LdgKempas	3	2	4.3	0.85	2.5	102.438801	2.162954	19.7601737976074	Q	0	24911.9264128327	4708.89	0.866900026798248	0.866900026798248	170.83	old
1147	CENTRAL	LdgKempas	1	2	3.7	0.63	1.61	102.476889	2.256143	14.3359899520874	Tr	0	29192.7238977603	15768.78	0.79830002784729	0.79830002784729	158.25	mature
1148	CENTRAL	LdgKempas	2	2	3.9	0.5	2.5	102.476889	2.256143	14.3359899520874	Tr	0	29192.7238977603	15768.78	0.79830002784729	0.79830002784729	158.25	mature
1149	CENTRAL	LdgKempas	3	2	3.9	0.46	2.5	102.476889	2.256143	14.3359899520874	Tr	0	29192.7238977603	15768.78	0.79830002784729	0.79830002784729	158.25	mature
1150	CENTRAL	LdgKempas	1	2	4.3	1.15	1.43	102.429859	2.238503	31.6123294830322	Q	0	31033.2194042745	12123.01	0.810599982738495	0.810599982738495	160	immature
1151	CENTRAL	LdgKempas	2	2	4.2	0.75	1.43	102.429859	2.238503	31.6123294830322	Q	0	31033.2194042745	12123.01	0.810599982738495	0.810599982738495	160	immature
1152	CENTRAL	LdgKempas	3	2	4.1	0.42	1.43	102.429859	2.238503	31.6123294830322	Q	0	31033.2194042745	12123.01	0.810599982738495	0.810599982738495	160	immature
1153	CENTRAL	LdgKempas	1	2	4.5	0.66	1.25	102.446354	2.199754	26.6004486083984	Q	0	26749.7498637251	8680.25	0.729550004005432	0.729550004005432	164.67	immature
1154	CENTRAL	LdgKempas	2	2	4.4	0.49	1.61	102.446354	2.199754	26.6004486083984	Q	0	26749.7498637251	8680.25	0.729550004005432	0.729550004005432	164.67	immature
1155	CENTRAL	LdgKempas	3	2	4.3	0.42	1.96	102.446354	2.199754	26.6004486083984	Q	0	26749.7498637251	8680.25	0.729550004005432	0.729550004005432	164.67	immature
1156	CENTRAL	LdgKemuning	1	2	5.3	1.84	2.68	102.354854	2.473017	81.0699462890625	Tr	0	35838.9382826628	32813.2	0.855350017547607	0.855350017547607	155.08	mature
1157	CENTRAL	LdgKemuning	2	2	4.9	0.89	0.89	102.354854	2.473017	81.0699462890625	Tr	0	35838.9382826628	32813.2	0.855350017547607	0.855350017547607	155.08	mature
1158	CENTRAL	LdgKemuning	3	2	4.5	1.35	1.25	102.354854	2.473017	81.0699462890625	Tr	0	35838.9382826628	32813.2	0.855350017547607	0.855350017547607	155.08	mature
1159	CENTRAL	LdgKemuning	1	2	3.9	1.11	4.64	102.397521	2.484774	69.0025253295898	D	0	34398.4280626362	36123.73	0.797900021076202	0.797900021076202	153.67	mature
1160	CENTRAL	LdgKemuning	2	2	3.9	1.12	3.57	102.397521	2.484774	69.0025253295898	D	0	34398.4280626362	36123.73	0.797900021076202	0.797900021076202	153.67	mature
1161	CENTRAL	LdgKemuning	3	2	4	1.97	7.32	102.397521	2.484774	69.0025253295898	D	0	34398.4280626362	36123.73	0.797900021076202	0.797900021076202	153.67	mature
1162	CENTRAL	LdgKemuning	1	2	5.4	2.74	6.96	102.327888	2.464202	74.9284133911133	Tr	0	32859.7648163831	30796.82	0.84705001115799	0.84705001115799	154.83	mature
1163	CENTRAL	LdgKemuning	2	2	5.1	1.26	3.75	102.327888	2.464202	74.9284133911133	Tr	0	32859.7648163831	30796.82	0.84705001115799	0.84705001115799	154.83	mature
1164	CENTRAL	LdgKemuning	3	2	4.7	0.9	4.46	102.327888	2.464202	74.9284133911133	Tr	0	32859.7648163831	30796.82	0.84705001115799	0.84705001115799	154.83	mature
1168	CENTRAL	LdgKemuning	1	2	4.4	1.39	7.68	102.19111	2.325562	36.4563446044922	D	0	22435.407937321	10064.28	0.869000017642975	0.869000017642975	163	mature
1169	CENTRAL	LdgKemuning	2	2	4.3	0.82	7.14	102.19111	2.325562	36.4563446044922	D	0	22435.407937321	10064.28	0.869000017642975	0.869000017642975	163	mature
1170	CENTRAL	LdgKemuning	3	2	4.3	0.66	10.36	102.19111	2.325562	36.4563446044922	D	0	22435.407937321	10064.28	0.869000017642975	0.869000017642975	163	mature
1171	CENTRAL	LdgKohFoh	1	2	3.9	0.89	5.71	102.511578	2.842107	56.8776435852051	Tr	0	6794.61008642723	75029.71	0.79449999332428	0.79449999332428	165.92	mature
1172	CENTRAL	LdgKohFoh	2	2	3.9	0.74	5.89	102.511578	2.842107	56.8776435852051	Tr	0	6794.61008642723	75029.71	0.79449999332428	0.79449999332428	165.92	mature
1173	CENTRAL	LdgKohFoh	3	2	4	0.48	6.25	102.511578	2.842107	56.8776435852051	Tr	0	6794.61008642723	75029.71	0.79449999332428	0.79449999332428	165.92	mature
1180	CENTRAL	LdgKohFoh	1	2	3.8	0.67	6.43	102.532827	2.838753	71.7536010742188	Tr	0	5540.22648721226	76363.25	0.852100014686584	0.852100014686584	167.42	mature
1181	CENTRAL	LdgKohFoh	2	2	3.9	0.42	7.86	102.532827	2.838753	71.7536010742188	Tr	0	5540.22648721226	76363.25	0.852100014686584	0.852100014686584	167.42	mature
1182	CENTRAL	LdgKohFoh	3	2	3.7	0.49	8.21	102.532827	2.838753	71.7536010742188	Tr	0	5540.22648721226	76363.25	0.852100014686584	0.852100014686584	167.42	mature
1198	CENTRAL	LdgLanadron	1	2	4.4	0.7	7.14	102.748054	2.207356	5.04584646224976	Tr	0	8146.71493322314	27145.84	0.835049986839294	0.835049986839294	164.75	mature
1199	CENTRAL	LdgLanadron	2	2	4.2	0.56	9.11	102.748054	2.207356	5.04584646224976	Tr	0	8146.71493322314	27145.84	0.835049986839294	0.835049986839294	164.75	mature
1200	CENTRAL	LdgLanadron	3	2	4	0.4	9.82	102.748054	2.207356	5.04584646224976	Tr	0	8146.71493322314	27145.84	0.835049986839294	0.835049986839294	164.75	mature
1201	CENTRAL	LdgLanadron	1	2	3.7	5.69	27.86	102.756993	2.21894	6.68586492538452	Tr	0	9309.9187326725	28733.73	0.881649971008301	0.881649971008301	165.5	mature
1202	CENTRAL	LdgLanadron	2	2	3.6	5.66	24.29	102.756993	2.21894	6.68586492538452	Tr	0	9309.9187326725	28733.73	0.881649971008301	0.881649971008301	165.5	mature
1203	CENTRAL	LdgLanadron	3	2	3.2	4.21	26.07	102.756993	2.21894	6.68586492538452	Tr	0	9309.9187326725	28733.73	0.881649971008301	0.881649971008301	165.5	mature
1204	CENTRAL	LdgLanadron	1	2	4.5	1.5	22.32	102.716603	2.182192	2.4199070930481	Tr	0	6618.4849775577	22677.96	0.812399983406067	0.812399983406067	166.08	prime
1205	CENTRAL	LdgLanadron	2	2	4.5	1.01	18.57	102.716603	2.182192	2.4199070930481	Tr	0	6618.4849775577	22677.96	0.812399983406067	0.812399983406067	166.08	prime
1206	CENTRAL	LdgLanadron	3	2	4.4	0.7	22.14	102.716603	2.182192	2.4199070930481	Tr	0	6618.4849775577	22677.96	0.812399983406067	0.812399983406067	166.08	prime
1207	CENTRAL	LdgMuarRiver	1	2	4.5	0.64	8.04	102.74295	2.591589	23.9848365783691	Tr	0	1138.17355278047	61256.4	0.808550000190735	0.808550000190735	164.33	mature
1208	CENTRAL	LdgMuarRiver	2	2	4.6	0.74	7.68	102.74295	2.591589	23.9848365783691	Tr	0	1138.17355278047	61256.4	0.808550000190735	0.808550000190735	164.33	mature
1209	CENTRAL	LdgMuarRiver	3	2	4.6	0.65	8.39	102.74295	2.591589	23.9848365783691	Tr	0	1138.17355278047	61256.4	0.808550000190735	0.808550000190735	164.33	mature
1210	CENTRAL	LdgMuarRiver	1	2	4.8	1.02	4.29	102.751169	2.572667	18.3482494354248	Tr	0	859.198956274726	59878.93	0.780250012874603	0.780250012874603	163.67	prime
1211	CENTRAL	LdgMuarRiver	2	2	4.8	0.97	4.29	102.751169	2.572667	18.3482494354248	Tr	0	859.198956274726	59878.93	0.780250012874603	0.780250012874603	163.67	prime
1212	CENTRAL	LdgMuarRiver	3	2	4.8	0.6	3.57	102.751169	2.572667	18.3482494354248	Tr	0	859.198956274726	59878.93	0.780250012874603	0.780250012874603	163.67	prime
1216	CENTRAL	LdgNewLabu	1	2	5.5	2.53	7.32	101.841961	2.717482	58.8023948669434	D	0	9231.8426453784	15531.9	0.901199996471405	0.901199996471405	163	mature
1217	CENTRAL	LdgNewLabu	2	2	5.4	1.67	5	101.841961	2.717482	58.8023948669434	D	0	9231.8426453784	15531.9	0.901199996471405	0.901199996471405	163	mature
1218	CENTRAL	LdgNewLabu	3	2	5	0.88	3.21	101.841961	2.717482	58.8023948669434	D	0	9231.8426453784	15531.9	0.901199996471405	0.901199996471405	163	mature
1219	CENTRAL	LdgNewLabu	1	2	4.9	1.47	3.39	101.860421	2.734497	66.1454925537109	D	0	11063.0903257981	18213.88	0.881099998950958	0.881099998950958	163.67	mature
1220	CENTRAL	LdgNewLabu	2	2	4.5	0.74	3.21	101.860421	2.734497	66.1454925537109	D	0	11063.0903257981	18213.88	0.881099998950958	0.881099998950958	163.67	mature
1221	CENTRAL	LdgNewLabu	3	2	4.1	0.61	2.86	101.860421	2.734497	66.1454925537109	D	0	11063.0903257981	18213.88	0.881099998950958	0.881099998950958	163.67	mature
1228	CENTRAL	LdgPDLukut	1	2	4.3	0.8	3.21	101.873721	2.540096	42.0723915100098	D	0	3226.202638886	5874.6	0.845600008964539	0.845600008964539	177.25	mature
1229	CENTRAL	LdgPDLukut	2	2	4	0.54	4.11	101.873721	2.540096	42.0723915100098	D	0	3226.202638886	5874.6	0.845600008964539	0.845600008964539	177.25	mature
1230	CENTRAL	LdgPDLukut	3	2	3.9	0.4	3.57	101.873721	2.540096	42.0723915100098	D	0	3226.202638886	5874.6	0.845600008964539	0.845600008964539	177.25	mature
1231	CENTRAL	LdgPDLukut	1	2	3.9	0.82	2.68	101.839106	2.52632	23.9968891143799	D	0	225.290340986132	1981.02	0.842249989509583	0.842249989509583	183.25	mature
1232	CENTRAL	LdgPDLukut	2	2	3.8	0.47	2.14	101.839106	2.52632	23.9968891143799	D	0	225.290340986132	1981.02	0.842249989509583	0.842249989509583	183.25	mature
1233	CENTRAL	LdgPDLukut	3	2	3.7	0.3	1.43	101.839106	2.52632	23.9968891143799	D	0	225.290340986132	1981.02	0.842249989509583	0.842249989509583	183.25	mature
1237	CENTRAL	LdgPengkalanBukit	1	2	4.3	1.95	8.93	102.762966	2.099553	17.255542755127	Tr	1	0	21930.26	0.847649991512299	0.847649991512299	171.33	mature
1238	CENTRAL	LdgPengkalanBukit	2	2	4.3	1.24	6.07	102.762966	2.099553	17.255542755127	Tr	1	0	21930.26	0.847649991512299	0.847649991512299	171.33	mature
1239	CENTRAL	LdgPengkalanBukit	3	2	4.2	1.28	6.61	102.762966	2.099553	17.255542755127	Tr	1	0	21930.26	0.847649991512299	0.847649991512299	171.33	mature
1240	CENTRAL	LdgPengkalanBukit	1	2	4.6	2.89	3.57	102.74538	2.120886	38.3909568786621	Tr	0	772.844040645752	21936.69	0.794900000095367	0.794900000095367	170.58	mature
1241	CENTRAL	LdgPengkalanBukit	2	2	4.7	2.8	5.36	102.74538	2.120886	38.3909568786621	Tr	0	772.844040645752	21936.69	0.794900000095367	0.794900000095367	170.58	mature
1242	CENTRAL	LdgPengkalanBukit	3	2	4.6	2.86	6.43	102.74538	2.120886	38.3909568786621	Tr	0	772.844040645752	21936.69	0.794900000095367	0.794900000095367	170.58	mature
1243	CENTRAL	LdgPengkalanBukit	1	2	5	1.39	2.5	102.804867	2.187451	39.1946487426758	Tr	0	7099.2304033737	31093.3	0.772499978542328	0.772499978542328	166	young mature
1244	CENTRAL	LdgPengkalanBukit	2	2	4.4	0.97	2.86	102.804867	2.187451	39.1946487426758	Tr	0	7099.2304033737	31093.3	0.772499978542328	0.772499978542328	166	young mature
1245	CENTRAL	LdgPengkalanBukit	3	2	4.2	0.65	2.5	102.804867	2.187451	39.1946487426758	Tr	0	7099.2304033737	31093.3	0.772499978542328	0.772499978542328	166	young mature
1246	CENTRAL	LdgPengkalanBukit	1	2	4.7	0.92	2.5	102.792435	2.145572	38.9885520935059	Tr	0	2975.57558922657	27812.13	0.811900019645691	0.811900019645691	168.42	mature
1247	CENTRAL	LdgPengkalanBukit	2	2	4.6	0.46	1.79	102.792435	2.145572	38.9885520935059	Tr	0	2975.57558922657	27812.13	0.811900019645691	0.811900019645691	168.42	mature
1248	CENTRAL	LdgPengkalanBukit	3	2	4.5	0.44	1.61	102.792435	2.145572	38.9885520935059	Tr	0	2975.57558922657	27812.13	0.811900019645691	0.811900019645691	168.42	mature
1249	CENTRAL	LdgPengkalanBukit	1	2	5.3	1.19	4.11	102.815148	2.14189	44.9364891052246	Tr	0	4361.37399096528	29304.54	0.819649994373322	0.819649994373322	168	young mature
1250	CENTRAL	LdgPengkalanBukit	2	2	4.8	0.62	2.5	102.815148	2.14189	44.9364891052246	Tr	0	4361.37399096528	29304.54	0.819649994373322	0.819649994373322	168	young mature
1251	CENTRAL	LdgPengkalanBukit	3	2	4.7	0.51	2.86	102.815148	2.14189	44.9364891052246	Tr	0	4361.37399096528	29304.54	0.819649994373322	0.819649994373322	168	young mature
1252	CENTRAL	LdgPertang	1	2	4	0.77	4.82	102.241892	2.95835	114.439575195312	Tr	0	31120.5014903169	65345.64	0.880750000476837	0.880750000476837	161.25	mature
1253	CENTRAL	LdgPertang	2	2	4.3	1.32	4.82	102.241892	2.95835	114.439575195312	Tr	0	31120.5014903169	65345.64	0.880750000476837	0.880750000476837	161.25	mature
1254	CENTRAL	LdgPertang	3	2	3.9	0.64	5.71	102.241892	2.95835	114.439575195312	Tr	0	31120.5014903169	65345.64	0.880750000476837	0.880750000476837	161.25	mature
1255	CENTRAL	LdgPertang	1	2	4.7	0.29	3.21	102.249761	2.95854	102.035446166992	Tr	0	30263.6824146785	66027.57	0.876399993896484	0.876399993896484	161.25	old
1256	CENTRAL	LdgPertang	2	2	4.3	0.35	2.86	102.249761	2.95854	102.035446166992	Tr	0	30263.6824146785	66027.57	0.876399993896484	0.876399993896484	161.25	old
1257	CENTRAL	LdgPertang	3	2	4.5	0.63	2.32	102.249761	2.95854	102.035446166992	Tr	0	30263.6824146785	66027.57	0.876399993896484	0.876399993896484	161.25	old
1258	CENTRAL	LdgSalak	1	2	3.8	1.87	10.54	101.877927	2.602196	27.7861385345459	D	0	8383.17764856879	9697.53	0.856700003147125	0.856700003147125	172.25	old
1259	CENTRAL	LdgSalak	2	2	3.8	1.24	10.18	101.877927	2.602196	27.7861385345459	D	0	8383.17764856879	9697.53	0.856700003147125	0.856700003147125	172.25	old
1260	CENTRAL	LdgSalak	3	2	3.9	0.87	11.79	101.877927	2.602196	27.7861385345459	D	0	8383.17764856879	9697.53	0.856700003147125	0.856700003147125	172.25	old
1261	CENTRAL	LdgSalak	1	2	4.1	1.7	10.71	101.90094	2.594073	58.6810150146484	D	0	7313.51373680503	11925.14	0.846650004386902	0.846650004386902	168.08	old
1262	CENTRAL	LdgSalak	2	2	4	0.98	9.29	101.90094	2.594073	58.6810150146484	D	0	7313.51373680503	11925.14	0.846650004386902	0.846650004386902	168.08	old
1263	CENTRAL	LdgSalak	3	2	4	0.79	10	101.90094	2.594073	58.6810150146484	D	0	7313.51373680503	11925.14	0.846650004386902	0.846650004386902	168.08	old
1264	CENTRAL	LdgSalak	1	2	4.7	1.26	2.68	101.886235	2.554511	46.9498443603516	D	0	3850.14043638362	7986.37	0.886250019073486	0.886250019073486	173.92	mature
1265	CENTRAL	LdgSalak	2	2	4.4	1.23	3.21	101.886235	2.554511	46.9498443603516	D	0	3850.14043638362	7986.37	0.886250019073486	0.886250019073486	173.92	mature
1266	CENTRAL	LdgSalak	3	2	4.4	0.81	4.29	101.886235	2.554511	46.9498443603516	D	0	3850.14043638362	7986.37	0.886250019073486	0.886250019073486	173.92	mature
1267	CENTRAL	LdgSalak	1	2	4.2	1.96	6.25	101.877033	2.575313	35.0381965637207	D	0	5832.48486293908	8782.8	0.867900013923645	0.867900013923645	173	mature
1268	CENTRAL	LdgSalak	2	2	4	1.62	6.07	101.877033	2.575313	35.0381965637207	D	0	5832.48486293908	8782.8	0.867900013923645	0.867900013923645	173	mature
1269	CENTRAL	LdgSalak	3	2	3.9	1.22	5	101.877033	2.575313	35.0381965637207	D	0	5832.48486293908	8782.8	0.867900013923645	0.867900013923645	173	mature
1270	CENTRAL	LdgSalak	1	2	4.5	1.77	7.86	101.902142	2.570675	36.8323364257812	D	0	4788.15358192036	10501.09	0.854349970817566	0.854349970817566	171.08	mature
1271	CENTRAL	LdgSalak	2	2	4.4	1.2	6.43	101.902142	2.570675	36.8323364257812	D	0	4788.15358192036	10501.09	0.854349970817566	0.854349970817566	171.08	mature
1272	CENTRAL	LdgSalak	3	2	4.3	1.11	6.79	101.902142	2.570675	36.8323364257812	D	0	4788.15358192036	10501.09	0.854349970817566	0.854349970817566	171.08	mature
1273	CENTRAL	LdgSalak	1	2	4.4	1.4	5.36	101.897253	2.539153	24.1141338348389	D	0	1768.37616364802	7888.29	0.843249976634979	0.843249976634979	175	mature
1274	CENTRAL	LdgSalak	2	2	4.1	1.22	6.43	101.897253	2.539153	24.1141338348389	D	0	1768.37616364802	7888.29	0.843249976634979	0.843249976634979	175	mature
1275	CENTRAL	LdgSalak	3	2	4.1	1.17	5.89	101.897253	2.539153	24.1141338348389	D	0	1768.37616364802	7888.29	0.843249976634979	0.843249976634979	175	mature
1276	CENTRAL	LdgSalak	1	2	4.7	1.16	6.07	101.866582	2.556418	33.7434844970703	D	0	3478.96119686056	6470.88	0.832650005817413	0.832650005817413	177.08	prime
1277	CENTRAL	LdgSalak	2	2	4.4	1.19	6.43	101.866582	2.556418	33.7434844970703	D	0	3478.96119686056	6470.88	0.832650005817413	0.832650005817413	177.08	prime
1278	CENTRAL	LdgSalak	3	2	4.1	0.95	6.96	101.866582	2.556418	33.7434844970703	D	0	3478.96119686056	6470.88	0.832650005817413	0.832650005817413	177.08	prime
1282	CENTRAL	LdgSengkang	1	2	4.6	1.1	7.32	102.003778	2.439194	21.4289245605469	D	0	1663.35034674079	5749.7	0.842949986457825	0.842949986457825	171.42	mature
1283	CENTRAL	LdgSengkang	2	2	4.6	0.59	4.82	102.003778	2.439194	21.4289245605469	D	0	1663.35034674079	5749.7	0.842949986457825	0.842949986457825	171.42	mature
1284	CENTRAL	LdgSengkang	3	2	4.6	0.82	7.5	102.003778	2.439194	21.4289245605469	D	0	1663.35034674079	5749.7	0.842949986457825	0.842949986457825	171.42	mature
1285	CENTRAL	LdgSengkang	1	2	5	2.79	11.43	101.901312	2.449648	31.6582736968994	D	0	1082.39554101107	2995.92	0.906650006771088	0.906650006771088	178.58	mature
1286	CENTRAL	LdgSengkang	2	2	4.7	1.75	7.68	101.901312	2.449648	31.6582736968994	D	0	1082.39554101107	2995.92	0.906650006771088	0.906650006771088	178.58	mature
1287	CENTRAL	LdgSengkang	3	2	4.6	0.97	5.54	101.901312	2.449648	31.6582736968994	D	0	1082.39554101107	2995.92	0.906650006771088	0.906650006771088	178.58	mature
1288	CENTRAL	LdgSengkang	1	2	5	1.62	3.75	101.964057	2.438014	13.9892702102661	D	0	937.835154388861	3302.73	0.811349987983704	0.811349987983704	175.08	mature
1289	CENTRAL	LdgSengkang	2	2	4.9	0.97	3.21	101.964057	2.438014	13.9892702102661	D	0	937.835154388861	3302.73	0.811349987983704	0.811349987983704	175.08	mature
1290	CENTRAL	LdgSengkang	3	2	4.8	0.63	2.32	101.964057	2.438014	13.9892702102661	D	0	937.835154388861	3302.73	0.811349987983704	0.811349987983704	175.08	mature
1291	CENTRAL	LdgSengkang	1	2	4.9	2.29	12.32	101.978843	2.452688	22.0162754058838	D	0	2158.39334249058	5598.41	0.87720000743866	0.87720000743866	171.83	mature
1292	CENTRAL	LdgSengkang	2	2	4.8	1.47	11.25	101.978843	2.452688	22.0162754058838	D	0	2158.39334249058	5598.41	0.87720000743866	0.87720000743866	171.83	mature
1293	CENTRAL	LdgSengkang	3	2	4.5	1.09	9.46	101.978843	2.452688	22.0162754058838	D	0	2158.39334249058	5598.41	0.87720000743866	0.87720000743866	171.83	mature
1297	CENTRAL	LdgSerkam	1	2	4.6	2.01	5.89	102.37207	2.160326	16.0712738037109	Q	0	31088.9689785142	2541.38	0.850199997425079	0.850199997425079	168.08	mature
1298	CENTRAL	LdgSerkam	2	2	4.6	1.44	7.86	102.37207	2.160326	16.0712738037109	Q	0	31088.9689785142	2541.38	0.850199997425079	0.850199997425079	168.08	mature
1299	CENTRAL	LdgSerkam	3	2	4.5	1.04	3.21	102.37207	2.160326	16.0712738037109	Q	0	31088.9689785142	2541.38	0.850199997425079	0.850199997425079	168.08	mature
1300	CENTRAL	LdgSerkam	1	2	4.5	0.89	2.86	102.416686	2.304967	33.7901496887207	D	0	37518.9229045058	18714.93	0.820949971675873	0.820949971675873	160.25	mature
1301	CENTRAL	LdgSerkam	2	2	4.5	1.01	3.21	102.416686	2.304967	33.7901496887207	D	0	37518.9229045058	18714.93	0.820949971675873	0.820949971675873	160.25	mature
1302	CENTRAL	LdgSerkam	3	2	4.3	0.9	3.04	102.416686	2.304967	33.7901496887207	D	0	37518.9229045058	18714.93	0.820949971675873	0.820949971675873	160.25	mature
1306	CENTRAL	LdgSerkam	1	2	5.8	0.43	1.25	102.381421	2.346491	59.1654014587402	D	0	41301.367511642	21496.26	0.740000009536743	0.740000009536743	156.42	young mature
1307	CENTRAL	LdgSerkam	2	2	5.2	0.45	1.43	102.381421	2.346491	59.1654014587402	D	0	41301.367511642	21496.26	0.740000009536743	0.740000009536743	156.42	young mature
1308	CENTRAL	LdgSerkam	3	2	4.3	0.84	6.43	102.381421	2.346491	59.1654014587402	D	0	41301.367511642	21496.26	0.740000009536743	0.740000009536743	156.42	young mature
1309	CENTRAL	LdgSg.Sebaling	1	2	4.7	0.5	3.39	102.48991	2.84188	71.6226348876953	Tr	0	8301.95765553289	73406.8	0.858699977397919	0.858699977397919	164.75	mature
1310	CENTRAL	LdgSg.Sebaling	2	2	5.1	0.26	2.86	102.48991	2.84188	71.6226348876953	Tr	0	8301.95765553289	73406.8	0.858699977397919	0.858699977397919	164.75	mature
1311	CENTRAL	LdgSg.Sebaling	3	2	5.1	0.21	3.39	102.48991	2.84188	71.6226348876953	Tr	0	8301.95765553289	73406.8	0.858699977397919	0.858699977397919	164.75	mature
1312	CENTRAL	LdgSg.Sebaling	1	2	5.3	0.99	3.93	102.455056	2.85034	50.778205871582	Tr	0	11915.5347675085	71654.27	0.839150011539459	0.839150011539459	162.83	mature
1313	CENTRAL	LdgSg.Sebaling	2	2	4.9	0.49	3.04	102.455056	2.85034	50.778205871582	Tr	0	11915.5347675085	71654.27	0.839150011539459	0.839150011539459	162.83	mature
1314	CENTRAL	LdgSg.Sebaling	3	2	4.9	0.45	3.75	102.455056	2.85034	50.778205871582	Tr	0	11915.5347675085	71654.27	0.839150011539459	0.839150011539459	162.83	mature
1315	CENTRAL	LdgSg.Senarut	1	2	4.6	0.73	5.36	102.701184	2.563211	27.8442459106445	Tr	0	1757.1288466684	56306.7	0.833700001239777	0.833700001239777	163	mature
1316	CENTRAL	LdgSg.Senarut	2	2	4.5	1.01	5.71	102.701184	2.563211	27.8442459106445	Tr	0	1757.1288466684	56306.7	0.833700001239777	0.833700001239777	163	mature
1317	CENTRAL	LdgSg.Senarut	3	2	4.7	0.25	3.75	102.701184	2.563211	27.8442459106445	Tr	0	1757.1288466684	56306.7	0.833700001239777	0.833700001239777	163	mature
1318	CENTRAL	LdgSg.Senarut	1	2	4.4	1.4	6.25	102.68638	2.581292	26.1144866943359	Tr	0	4179.32006815728	57396.21	0.728600025177002	0.728600025177002	163.67	mature
1319	CENTRAL	LdgSg.Senarut	2	2	4.2	1.05	5	102.68638	2.581292	26.1144866943359	Tr	0	4179.32006815728	57396.21	0.728600025177002	0.728600025177002	163.67	mature
1320	CENTRAL	LdgSg.Senarut	3	2	4.2	0.6	5.71	102.68638	2.581292	26.1144866943359	Tr	0	4179.32006815728	57396.21	0.728600025177002	0.728600025177002	163.67	mature
1321	CENTRAL	LdgSg.Senarut	1	2	4.5	1.24	7.5	102.68887	2.548711	34.7992210388184	Tr	0	2748.08419911204	54260.02	0.824699997901917	0.824699997901917	160.5	old
1322	CENTRAL	LdgSg.Senarut	2	2	4.3	0.63	10.36	102.68887	2.548711	34.7992210388184	Tr	0	2748.08419911204	54260.02	0.824699997901917	0.824699997901917	160.5	old
1323	CENTRAL	LdgSg.Senarut	3	2	4.1	0.4	20.71	102.68887	2.548711	34.7992210388184	Tr	0	2748.08419911204	54260.02	0.824699997901917	0.824699997901917	160.5	old
1324	CENTRAL	LdgSt.Helier	1	2	4.2	0.4	2.5	102.308576	2.797172	73.8532104492188	Tr	0	25552.5146959119	57645.63	0.862649977207184	0.862649977207184	157.25	mature
1325	CENTRAL	LdgSt.Helier	2	2	4.2	0.53	2.86	102.308576	2.797172	73.8532104492188	Tr	0	25552.5146959119	57645.63	0.862649977207184	0.862649977207184	157.25	mature
1326	CENTRAL	LdgSt.Helier	3	2	3.9	0.28	3.39	102.308576	2.797172	73.8532104492188	Tr	0	25552.5146959119	57645.63	0.862649977207184	0.862649977207184	157.25	mature
1327	CENTRAL	LdgSt.Helier	1	2	4.6	0.46	3.21	102.404421	2.761232	72.7365951538086	Tr	0	14616.3849094606	60453.33	0.831749975681305	0.831749975681305	158.67	mature
1328	CENTRAL	LdgSt.Helier	2	2	4.3	0.3	3.57	102.404421	2.761232	72.7365951538086	Tr	0	14616.3849094606	60453.33	0.831749975681305	0.831749975681305	158.67	mature
1329	CENTRAL	LdgSt.Helier	3	2	4.2	0.24	3.21	102.404421	2.761232	72.7365951538086	Tr	0	14616.3849094606	60453.33	0.831749975681305	0.831749975681305	158.67	mature
1330	CENTRAL	LdgSt.Helier	1	2	4.1	0.92	6.25	102.430522	2.751759	75.3976440429688	Tr	0	11778.818800004	61575.25	0.596350014209747	0.596350014209747	160.17	immature
1331	CENTRAL	LdgSt.Helier	2	2	4.1	0.89	5.71	102.430522	2.751759	75.3976440429688	Tr	0	11778.818800004	61575.25	0.596350014209747	0.596350014209747	160.17	immature
1332	CENTRAL	LdgSt.Helier	3	2	4.1	0.82	6.07	102.430522	2.751759	75.3976440429688	Tr	0	11778.818800004	61575.25	0.596350014209747	0.596350014209747	160.17	immature
1333	CENTRAL	LdgSuaBetong	1	2	4.8	1.98	6.25	101.875562	2.462703	13.9492588043213	D	1	0	2423.25	0.852500021457672	0.852500021457672	182.08	mature
1334	CENTRAL	LdgSuaBetong	2	2	4.9	1.41	5.71	101.875562	2.462703	13.9492588043213	D	1	0	2423.25	0.852500021457672	0.852500021457672	182.08	mature
1335	CENTRAL	LdgSuaBetong	3	2	5	1.15	4.46	101.875562	2.462703	13.9492588043213	D	1	0	2423.25	0.852500021457672	0.852500021457672	182.08	mature
1336	CENTRAL	LdgSuaBetong	1	2	4.8	1.05	4.64	101.902506	2.511379	28.045337677002	D	0	804.182465508065	6870.15	0.826049983501434	0.826049983501434	176.83	mature
1337	CENTRAL	LdgSuaBetong	2	2	4.2	0.83	5	101.902506	2.511379	28.045337677002	D	0	804.182465508065	6870.15	0.826049983501434	0.826049983501434	176.83	mature
1338	CENTRAL	LdgSuaBetong	3	2	4.2	0.67	5.54	101.902506	2.511379	28.045337677002	D	0	804.182465508065	6870.15	0.826049983501434	0.826049983501434	176.83	mature
1339	CENTRAL	LdgSuaBetong	1	2	4	1.89	9.46	101.898333	2.524088	25.0777034759521	D	0	578.63066379938	7227.44	0.863250017166138	0.863250017166138	177.08	mature
1340	CENTRAL	LdgSuaBetong	2	2	4.1	1.66	11.61	101.898333	2.524088	25.0777034759521	D	0	578.63066379938	7227.44	0.863250017166138	0.863250017166138	177.08	mature
1341	CENTRAL	LdgSuaBetong	3	2	4.1	1.06	9.29	101.898333	2.524088	25.0777034759521	D	0	578.63066379938	7227.44	0.863250017166138	0.863250017166138	177.08	mature
1342	CENTRAL	LdgSuaBetong	1	2	4.6	0.97	6.96	101.905115	2.498405	17.5276031494141	D	0	1842.66611157028	6383.93	0.838450014591217	0.838450014591217	178.25	mature
1343	CENTRAL	LdgSuaBetong	2	2	4.5	0.99	8.39	101.905115	2.498405	17.5276031494141	D	0	1842.66611157028	6383.93	0.838450014591217	0.838450014591217	178.25	mature
1344	CENTRAL	LdgSuaBetong	3	2	4.3	0.75	7.14	101.905115	2.498405	17.5276031494141	D	0	1842.66611157028	6383.93	0.838450014591217	0.838450014591217	178.25	mature
1345	CENTRAL	LdgSuaBetong	1	2	4.6	1.86	8.39	101.950438	2.492885	29.4075317382812	D	0	444.616116489443	7703.34	0.828199982643127	0.828199982643127	172.75	mature
1346	CENTRAL	LdgSuaBetong	2	2	4.7	1.08	6.43	101.950438	2.492885	29.4075317382812	D	0	444.616116489443	7703.34	0.828199982643127	0.828199982643127	172.75	mature
1347	CENTRAL	LdgSuaBetong	3	2	4.6	0.99	7.32	101.950438	2.492885	29.4075317382812	D	0	444.616116489443	7703.34	0.828199982643127	0.828199982643127	172.75	mature
1351	CENTRAL	LdgSungaiBaru	1	2	4.9	1.29	11.07	102.079038	2.493478	39.2794952392578	D	0	5568.12008395936	15825.59	0.882250010967255	0.882250010967255	162.5	mature
1352	CENTRAL	LdgSungaiBaru	2	2	4.5	0.83	13.04	102.079038	2.493478	39.2794952392578	D	0	5568.12008395936	15825.59	0.882250010967255	0.882250010967255	162.5	mature
1353	CENTRAL	LdgSungaiBaru	3	2	4.4	0.74	11.61	102.079038	2.493478	39.2794952392578	D	0	5568.12008395936	15825.59	0.882250010967255	0.882250010967255	162.5	mature
1354	CENTRAL	LdgSungaiBaru	1	2	4.3	1.15	6.79	102.10307	2.386119	35.569019317627	D	0	10659.7892994414	7163.91	0.84485000371933	0.84485000371933	166.33	mature
1355	CENTRAL	LdgSungaiBaru	2	2	4.2	0.71	9.82	102.10307	2.386119	35.569019317627	D	0	10659.7892994414	7163.91	0.84485000371933	0.84485000371933	166.33	mature
1356	CENTRAL	LdgSungaiBaru	3	2	3.9	0.36	10.54	102.10307	2.386119	35.569019317627	D	0	10659.7892994414	7163.91	0.84485000371933	0.84485000371933	166.33	mature
1357	CENTRAL	LdgSungaiBaru	1	2	5.2	1.87	11.07	102.080908	2.441526	28.8500537872314	D	0	6499.73857504618	10917.03	0.882449984550476	0.882449984550476	166.33	mature
1358	CENTRAL	LdgSungaiBaru	2	2	4.7	0.78	10.71	102.080908	2.441526	28.8500537872314	D	0	6499.73857504618	10917.03	0.882449984550476	0.882449984550476	166.33	mature
1359	CENTRAL	LdgSungaiBaru	3	2	4.3	0.5	15.54	102.080908	2.441526	28.8500537872314	D	0	6499.73857504618	10917.03	0.882449984550476	0.882449984550476	166.33	mature
1360	CENTRAL	LdgSungaiGemas	1	2	4.7	0.98	4.29	102.656048	2.559624	48.9242134094238	Tr	0	6464.33202574982	53858.14	0.823849976062775	0.823849976062775	160.92	old
1361	CENTRAL	LdgSungaiGemas	2	2	4.7	0.81	4.11	102.656048	2.559624	48.9242134094238	Tr	0	6464.33202574982	53858.14	0.823849976062775	0.823849976062775	160.92	old
1362	CENTRAL	LdgSungaiGemas	3	2	4.2	0.16	3.57	102.656048	2.559624	48.9242134094238	Tr	0	6464.33202574982	53858.14	0.823849976062775	0.823849976062775	160.92	old
1363	CENTRAL	LdgSungaiGemas	1	2	4.7	0.86	4.82	102.65571	2.573987	52.8426361083984	Tr	0	6922.05354431315	55317.38	0.779699981212616	0.779699981212616	162.25	mature
1364	CENTRAL	LdgSungaiGemas	2	2	3.9	0.26	2.5	102.65571	2.573987	52.8426361083984	Tr	0	6922.05354431315	55317.38	0.779699981212616	0.779699981212616	162.25	mature
1365	CENTRAL	LdgSungaiGemas	3	2	3.7	0.12	2.86	102.65571	2.573987	52.8426361083984	Tr	0	6922.05354431315	55317.38	0.779699981212616	0.779699981212616	162.25	mature
1366	CENTRAL	LdgTampinLinggi	1	2	5.9	1.59	5	101.991632	2.5055	26.1401348114014	D	0	1107.82561463595	10971.69	0.877099990844727	0.877099990844727	168.83	old
1367	CENTRAL	LdgTampinLinggi	2	2	6.3	1.29	4.82	101.991632	2.5055	26.1401348114014	D	0	1107.82561463595	10971.69	0.877099990844727	0.877099990844727	168.83	old
1368	CENTRAL	LdgTampinLinggi	3	2	6.2	1.17	5.18	101.991632	2.5055	26.1401348114014	D	0	1107.82561463595	10971.69	0.877099990844727	0.877099990844727	168.83	old
1369	CENTRAL	LdgTampinLinggi	1	2	4.9	2.87	8.57	101.998831	2.538	51.8442649841309	D	0	3068.14579613691	14453.84	0.874400019645691	0.874400019645691	165.25	old
1370	CENTRAL	LdgTampinLinggi	2	2	4.8	2.22	10	101.998831	2.538	51.8442649841309	D	0	3068.14579613691	14453.84	0.874400019645691	0.874400019645691	165.25	old
1371	CENTRAL	LdgTampinLinggi	3	2	4.7	1.9	8.04	101.998831	2.538	51.8442649841309	D	0	3068.14579613691	14453.84	0.874400019645691	0.874400019645691	165.25	old
1372	CENTRAL	LdgTampinLinggi	1	2	6.3	1.15	8.04	102.027959	2.539441	51.0406951904297	D	0	5890.1238268493	16387.47	0.87975001335144	0.87975001335144	163.08	old
1373	CENTRAL	LdgTampinLinggi	2	2	5.7	1.78	7.86	102.027959	2.539441	51.0406951904297	D	0	5890.1238268493	16387.47	0.87975001335144	0.87975001335144	163.08	old
1374	CENTRAL	LdgTampinLinggi	3	2	5	1.16	6.61	102.027959	2.539441	51.0406951904297	D	0	5890.1238268493	16387.47	0.87975001335144	0.87975001335144	163.08	old
1375	CENTRAL	LdgTampinLinggi	1	2	4.2	2.25	11.79	101.97494	2.518651	11.0252113342285	D	1	0	11323.6	0.842149972915649	0.842149972915649	169.83	mature
1376	CENTRAL	LdgTampinLinggi	2	2	4	1.63	10.71	101.97494	2.518651	11.0252113342285	D	1	0	11323.6	0.842149972915649	0.842149972915649	169.83	mature
1377	CENTRAL	LdgTampinLinggi	3	2	4.3	2.95	13.21	101.97494	2.518651	11.0252113342285	D	1	0	11323.6	0.842149972915649	0.842149972915649	169.83	mature
1384	CENTRAL	LdgTanahMerah	1	2	5.4	1.28	4.29	101.78944	2.605518	13.3506669998169	D	0	8007.05258963532	1967.81	0.823149979114532	0.823149979114532	177.83	mature
1385	CENTRAL	LdgTanahMerah	2	2	4.5	0.87	5.18	101.78944	2.605518	13.3506669998169	D	0	8007.05258963532	1967.81	0.823149979114532	0.823149979114532	177.83	mature
1386	CENTRAL	LdgTanahMerah	3	2	4.3	0.79	5.36	101.78944	2.605518	13.3506669998169	D	0	8007.05258963532	1967.81	0.823149979114532	0.823149979114532	177.83	mature
1387	CENTRAL	LdgTanahMerah	1	2	5	1.6	4.29	101.811109	2.640566	32.2954711914062	D	0	11235.7515515095	6527.48	0.889900028705597	0.889900028705597	172.33	mature
1388	CENTRAL	LdgTanahMerah	2	2	4.3	0.83	3.04	101.811109	2.640566	32.2954711914062	D	0	11235.7515515095	6527.48	0.889900028705597	0.889900028705597	172.33	mature
1389	CENTRAL	LdgTanahMerah	3	2	4.5	1.13	4.29	101.811109	2.640566	32.2954711914062	D	0	11235.7515515095	6527.48	0.889900028705597	0.889900028705597	172.33	mature
1390	CENTRAL	LdgTanahMerah	1	2	5.9	1.42	4.64	101.777743	2.622275	22.4491748809814	D	0	10199.5143985113	2842.03	0.841600000858307	0.841600000858307	177.58	mature
1391	CENTRAL	LdgTanahMerah	2	2	4.5	0.87	5.54	101.777743	2.622275	22.4491748809814	D	0	10199.5143985113	2842.03	0.841600000858307	0.841600000858307	177.58	mature
1392	CENTRAL	LdgTanahMerah	3	2	4.4	0.85	5.18	101.777743	2.622275	22.4491748809814	D	0	10199.5143985113	2842.03	0.841600000858307	0.841600000858307	177.58	mature
1393	CENTRAL	LdgTanahMerah	1	2	4	1.74	5.18	101.792756	2.646972	29.3606014251709	D	0	9898.38536558987	6033.77	0.840250015258789	0.840250015258789	174.33	mature
1394	CENTRAL	LdgTanahMerah	2	2	3.9	1.46	5.71	101.792756	2.646972	29.3606014251709	D	0	9898.38536558987	6033.77	0.840250015258789	0.840250015258789	174.33	mature
1395	CENTRAL	LdgTanahMerah	3	2	4	1.09	4.11	101.792756	2.646972	29.3606014251709	D	0	9898.38536558987	6033.77	0.840250015258789	0.840250015258789	174.33	mature
1396	CENTRAL	LdgTanahMerah	1	2	4.1	0.71	3.04	101.809675	2.611791	14.2493000030518	D	0	8083.04270404262	4053.29	0.841300010681152	0.841300010681152	176.67	mature
1397	CENTRAL	LdgTanahMerah	2	2	4	1.05	3.04	101.809675	2.611791	14.2493000030518	D	0	8083.04270404262	4053.29	0.841300010681152	0.841300010681152	176.67	mature
1398	CENTRAL	LdgTanahMerah	3	2	4	0.54	3.57	101.809675	2.611791	14.2493000030518	D	0	8083.04270404262	4053.29	0.841300010681152	0.841300010681152	176.67	mature
1399	CENTRAL	LdgTanahMerah	1	2	4.7	2.44	6.07	101.799671	2.660944	44.3017578125	D	0	9319.75650962602	7758.95	0.801400005817413	0.801400005817413	172.08	immature
1400	CENTRAL	LdgTanahMerah	2	2	4.5	1.52	4.46	101.799671	2.660944	44.3017578125	D	0	9319.75650962602	7758.95	0.801400005817413	0.801400005817413	172.08	immature
1401	CENTRAL	LdgTanahMerah	3	2	4.4	0.82	3.04	101.799671	2.660944	44.3017578125	D	0	9319.75650962602	7758.95	0.801400005817413	0.801400005817413	172.08	immature
1402	CENTRAL	LdgTangkah	1	2	4.3	1.6	3.93	102.528938	2.180929	31.2000789642334	Q	0	19059.1953113135	10016.24	0.821099996566772	0.821099996566772	167.33	mature
1403	CENTRAL	LdgTangkah	2	2	4.2	1.15	2.68	102.528938	2.180929	31.2000789642334	Q	0	19059.1953113135	10016.24	0.821099996566772	0.821099996566772	167.33	mature
1404	CENTRAL	LdgTangkah	3	2	3.9	0.61	3.21	102.528938	2.180929	31.2000789642334	Q	0	19059.1953113135	10016.24	0.821099996566772	0.821099996566772	167.33	mature
1405	CENTRAL	LdgTangkah	1	2	4.4	2.61	8.39	102.581132	2.274088	20.0673789978027	Tr	0	24494.3387616117	21835.55	0.815750002861023	0.815750002861023	159	mature
1406	CENTRAL	LdgTangkah	2	2	4.2	1.07	2.86	102.581132	2.274088	20.0673789978027	Tr	0	24494.3387616117	21835.55	0.815750002861023	0.815750002861023	159	mature
1407	CENTRAL	LdgTangkah	3	2	4.5	1.29	6.25	102.581132	2.274088	20.0673789978027	Tr	0	24494.3387616117	21835.55	0.815750002861023	0.815750002861023	159	mature
1408	CENTRAL	LdgTangkah	1	2	6.7	4.07	16.79	102.590876	2.270175	17.1408367156982	Tr	0	23384.4342790939	21997.89	0.884999990463257	0.884999990463257	159	mature
1409	CENTRAL	LdgTangkah	2	2	7.2	2.08	10	102.590876	2.270175	17.1408367156982	Tr	0	23384.4342790939	21997.89	0.884999990463257	0.884999990463257	159	mature
1410	CENTRAL	LdgTangkah	3	2	6.4	1.91	7.68	102.590876	2.270175	17.1408367156982	Tr	0	23384.4342790939	21997.89	0.884999990463257	0.884999990463257	159	mature
1411	CENTRAL	LdgTangkah	1	2	4.2	1.5	3.93	102.674021	2.357774	45.0969009399414	Tr	0	11594.8048566232	35069.39	0.843850016593933	0.843850016593933	156.5	prime
1412	CENTRAL	LdgTangkah	2	2	4.4	0.9	2.86	102.674021	2.357774	45.0969009399414	Tr	0	11594.8048566232	35069.39	0.843850016593933	0.843850016593933	156.5	prime
1413	CENTRAL	LdgTangkah	3	2	4.4	0.65	2.68	102.674021	2.357774	45.0969009399414	Tr	0	11594.8048566232	35069.39	0.843850016593933	0.843850016593933	156.5	prime
1417	CENTRAL	LdgTangkah	1	2	4.3	0.8	2.14	102.641357	2.343431	53.6031875610352	Tr	0	15409.9481965889	31841.63	0.830649971961975	0.830649971961975	155.67	mature
1418	CENTRAL	LdgTangkah	2	2	4.3	0.66	1.43	102.641357	2.343431	53.6031875610352	Tr	0	15409.9481965889	31841.63	0.830649971961975	0.830649971961975	155.67	mature
1419	CENTRAL	LdgTangkah	3	2	4.3	0.56	1.43	102.641357	2.343431	53.6031875610352	Tr	0	15409.9481965889	31841.63	0.830649971961975	0.830649971961975	155.67	mature
1420	CENTRAL	LdgWelch	1	2	3.7	1.3	5.71	102.671393	2.457781	43.8430938720703	JK	0	9533.38104300279	44458.21	0.859749972820282	0.859749972820282	158.42	mature
1421	CENTRAL	LdgWelch	2	2	3.5	0.66	3.93	102.671393	2.457781	43.8430938720703	JK	0	9533.38104300279	44458.21	0.859749972820282	0.859749972820282	158.42	mature
1422	CENTRAL	LdgWelch	3	2	3.5	0.58	2.68	102.671393	2.457781	43.8430938720703	JK	0	9533.38104300279	44458.21	0.859749972820282	0.859749972820282	158.42	mature
1423	CENTRAL	LdgWelch	1	2	3.9	1.18	7.32	102.636552	2.457594	70.3483276367188	JK	0	13228.7282440708	42655.92	0.848950028419495	0.848950028419495	157.5	mature
1424	CENTRAL	LdgWelch	2	2	4	1.15	6.25	102.636552	2.457594	70.3483276367188	JK	0	13228.7282440708	42655.92	0.848950028419495	0.848950028419495	157.5	mature
1425	CENTRAL	LdgWelch	3	2	3.7	0.99	4.11	102.636552	2.457594	70.3483276367188	JK	0	13228.7282440708	42655.92	0.848950028419495	0.848950028419495	157.5	mature
1432	SOUTHERN	LdgBukitBadak	1	1	5.1	1.79	5	103.501744	1.893787	63.5060920715332	Tr	0	20692.9312188151	41298.41	0.834100008010864	0.786300003528595	207.33	mature
1433	SOUTHERN	LdgBukitBadak	2	1	5	1.07	4.82	103.501744	1.893787	63.5060920715332	Tr	0	20692.9312188151	41298.41	0.834100008010864	0.786300003528595	207.33	mature
1434	SOUTHERN	LdgBukitBadak	3	1	4.9	1.21	4.64	103.501744	1.893787	63.5060920715332	Tr	0	20692.9312188151	41298.41	0.834100008010864	0.786300003528595	207.33	mature
1435	SOUTHERN	LdgBukitBadak	1	1	4.3	1.23	3.39	103.481086	1.88423	59.8409881591797	Tr	0	18345.8633322653	39280.73	0.866050004959106	0.860599994659424	205.92	prime
1436	SOUTHERN	LdgBukitBadak	2	1	4.1	0.89	2.14	103.481086	1.88423	59.8409881591797	Tr	0	18345.8633322653	39280.73	0.866050004959106	0.860599994659424	205.92	prime
1437	SOUTHERN	LdgBukitBadak	3	1	4.1	0.66	2.32	103.481086	1.88423	59.8409881591797	Tr	0	18345.8633322653	39280.73	0.866050004959106	0.860599994659424	205.92	prime
1444	SOUTHERN	LdgBukitBadak	1	1	4.4	2.39	4.46	103.509058	1.862002	54.6439361572266	N	0	18654.851151327	38706.76	0.781350016593933	0.785049974918365	205.08	prime
1445	SOUTHERN	LdgBukitBadak	2	1	4.3	1.66	3.39	103.509058	1.862002	54.6439361572266	N	0	18654.851151327	38706.76	0.781350016593933	0.785049974918365	205.08	prime
1446	SOUTHERN	LdgBukitBadak	3	1	5.5	1.12	4.64	103.509058	1.862002	54.6439361572266	N	0	18654.851151327	38706.76	0.781350016593933	0.785049974918365	205.08	prime
1456	SOUTHERN	LdgBukitBadak	1	2	3.8	1.82	5.36	103.501744	1.893787	63.5060920715332	Tr	0	20692.9312188151	41298.41	0.834100008010864	0.834100008010864	207.33	mature
1457	SOUTHERN	LdgBukitBadak	2	2	3.7	0.97	4.64	103.501744	1.893787	63.5060920715332	Tr	0	20692.9312188151	41298.41	0.834100008010864	0.834100008010864	207.33	mature
1458	SOUTHERN	LdgBukitBadak	3	2	3.9	0.89	4.46	103.501744	1.893787	63.5060920715332	Tr	0	20692.9312188151	41298.41	0.834100008010864	0.834100008010864	207.33	mature
1459	SOUTHERN	LdgBukitBadak	1	2	5.3	2.87	3.57	103.481086	1.88423	59.8409881591797	Tr	0	18345.8633322653	39280.73	0.866050004959106	0.866050004959106	205.92	mature
1460	SOUTHERN	LdgBukitBadak	2	2	4.6	1.28	3.21	103.481086	1.88423	59.8409881591797	Tr	0	18345.8633322653	39280.73	0.866050004959106	0.866050004959106	205.92	mature
1461	SOUTHERN	LdgBukitBadak	3	2	4.4	0.94	2.32	103.481086	1.88423	59.8409881591797	Tr	0	18345.8633322653	39280.73	0.866050004959106	0.866050004959106	205.92	mature
1462	SOUTHERN	LdgBukitBadak	1	2	4.7	3.11	4.11	103.509058	1.862002	54.6439361572266	N	0	18654.851151327	38706.76	0.781350016593933	0.781350016593933	205.08	prime
1463	SOUTHERN	LdgBukitBadak	2	2	4.6	1.7	4.11	103.509058	1.862002	54.6439361572266	N	0	18654.851151327	38706.76	0.781350016593933	0.781350016593933	205.08	prime
1464	SOUTHERN	LdgBukitBadak	3	2	4.3	1.06	3.39	103.509058	1.862002	54.6439361572266	N	0	18654.851151327	38706.76	0.781350016593933	0.781350016593933	205.08	prime
1465	SOUTHERN	LdgBukitBadak	1	2	4.9	1.43	3.57	103.493775	1.870636	56.843090057373	Tr	0	18288.3087400381	38634.81	0.674149990081787	0.674149990081787	205.33	immature
1466	SOUTHERN	LdgBukitBadak	2	2	4.7	1.06	4.46	103.493775	1.870636	56.843090057373	Tr	0	18288.3087400381	38634.81	0.674149990081787	0.674149990081787	205.33	immature
1467	SOUTHERN	LdgBukitBadak	3	2	5.4	2.4	6.43	103.493775	1.870636	56.843090057373	Tr	0	18288.3087400381	38634.81	0.674149990081787	0.674149990081787	205.33	immature
1468	SOUTHERN	LdgBukitBenut	1	2	4.1	1.31	4.46	103.355063	1.905796	53.7099800109863	Tr	0	9576.69384308449	35596.33	0.862649977207184	0.862649977207184	203.67	mature
1469	SOUTHERN	LdgBukitBenut	2	2	4.1	1.03	3.93	103.355063	1.905796	53.7099800109863	Tr	0	9576.69384308449	35596.33	0.862649977207184	0.862649977207184	203.67	mature
1470	SOUTHERN	LdgBukitBenut	3	2	4.1	1.02	4.11	103.355063	1.905796	53.7099800109863	Tr	0	9576.69384308449	35596.33	0.862649977207184	0.862649977207184	203.67	mature
1471	SOUTHERN	LdgBukitBenut	1	2	4.2	2.93	6.07	103.342705	1.899188	51.0822601318359	Tr	0	8140.08167312668	34471.43	0.871399998664856	0.871399998664856	203	mature
1472	SOUTHERN	LdgBukitBenut	2	2	4.7	2.3	6.07	103.342705	1.899188	51.0822601318359	Tr	0	8140.08167312668	34471.43	0.871399998664856	0.871399998664856	203	mature
1473	SOUTHERN	LdgBukitBenut	3	2	4.9	1.34	4.11	103.342705	1.899188	51.0822601318359	Tr	0	8140.08167312668	34471.43	0.871399998664856	0.871399998664856	203	mature
1474	SOUTHERN	LdgBukitBenut	1	2	4.4	1.08	5.36	103.340363	1.889687	39.8540916442871	Tr	0	7267.43889755234	33391.05	0.861349999904633	0.861349999904633	202.58	mature
1475	SOUTHERN	LdgBukitBenut	2	2	4.3	1.06	5.71	103.340363	1.889687	39.8540916442871	Tr	0	7267.43889755234	33391.05	0.861349999904633	0.861349999904633	202.58	mature
1476	SOUTHERN	LdgBukitBenut	3	2	4.3	0.98	5.18	103.340363	1.889687	39.8540916442871	Tr	0	7267.43889755234	33391.05	0.861349999904633	0.861349999904633	202.58	mature
1477	SOUTHERN	LdgBukitBenut	1	2	4.8	1.9	3.39	103.318315	1.914364	59.7374496459961	Tr	0	6925.18447687781	34878.57	0.826749980449677	0.826749980449677	200.25	prime
1478	SOUTHERN	LdgBukitBenut	2	2	4.8	1.63	3.21	103.318315	1.914364	59.7374496459961	Tr	0	6925.18447687781	34878.57	0.826749980449677	0.826749980449677	200.25	prime
1479	SOUTHERN	LdgBukitBenut	3	2	4.6	1.02	3.21	103.318315	1.914364	59.7374496459961	Tr	0	6925.18447687781	34878.57	0.826749980449677	0.826749980449677	200.25	prime
1480	SOUTHERN	LdgBukitBenut	1	2	4.3	0.28	12.5	103.3306	1.891146	41.6122093200684	Tr	0	6547.95947673592	33236.08	0.754599988460541	0.754599988460541	201.92	young mature
1481	SOUTHERN	LdgBukitBenut	2	2	4.2	0.3	13.21	103.3306	1.891146	41.6122093200684	Tr	0	6547.95947673592	33236.08	0.754599988460541	0.754599988460541	201.92	young mature
1482	SOUTHERN	LdgBukitBenut	3	2	4.7	0.76	3.75	103.3306	1.891146	41.6122093200684	Tr	0	6547.95947673592	33236.08	0.754599988460541	0.754599988460541	201.92	young mature
1483	SOUTHERN	LdgBukitBenut	1	2	5.7	1.57	3.75	103.33614	1.930866	66.7747573852539	Tr	0	9619.44103257124	37550.59	0.860949993133545	0.860949993133545	201.83	old
1484	SOUTHERN	LdgBukitBenut	2	2	4.3	0.18	10.36	103.33614	1.930866	66.7747573852539	Tr	0	9619.44103257124	37550.59	0.860949993133545	0.860949993133545	201.83	old
1485	SOUTHERN	LdgBukitBenut	3	2	4.7	0.82	4.11	103.33614	1.930866	66.7747573852539	Tr	0	9619.44103257124	37550.59	0.860949993133545	0.860949993133545	201.83	old
1522	SOUTHERN	LdgBukitPaloh	1	2	4.4	0.59	2.68	103.205391	2.134024	48.4018936157227	Tr	0	6312.61261877441	49093.53	0.835550010204315	0.835550010204315	197.42	mature
1523	SOUTHERN	LdgBukitPaloh	2	2	5.3	1.23	4.46	103.205391	2.134024	48.4018936157227	Tr	0	6312.61261877441	49093.53	0.835550010204315	0.835550010204315	197.42	mature
1524	SOUTHERN	LdgBukitPaloh	3	2	4.4	0.57	2.32	103.205391	2.134024	48.4018936157227	Tr	0	6312.61261877441	49093.53	0.835550010204315	0.835550010204315	197.42	mature
1525	SOUTHERN	LdgBukitPaloh	1	2	4.6	0.86	2.32	103.161616	2.188013	36.6396179199219	Tr	0	2306.67664677519	50465.41	0.877399981021881	0.877399981021881	195.33	mature
1526	SOUTHERN	LdgBukitPaloh	2	2	4.5	0.55	2.68	103.161616	2.188013	36.6396179199219	Tr	0	2306.67664677519	50465.41	0.877399981021881	0.877399981021881	195.33	mature
1527	SOUTHERN	LdgBukitPaloh	3	2	4.3	0.35	6.07	103.161616	2.188013	36.6396179199219	Tr	0	2306.67664677519	50465.41	0.877399981021881	0.877399981021881	195.33	mature
1543	SOUTHERN	LdgCenas	1	2	5	0.88	2.86	103.560909	1.930453	64.079719543457	Tr	0	18428.8367686157	48200.63	0.890450000762939	0.890450000762939	211.33	mature
1544	SOUTHERN	LdgCenas	2	2	5.1	0.86	2.86	103.560909	1.930453	64.079719543457	Tr	0	18428.8367686157	48200.63	0.890450000762939	0.890450000762939	211.33	mature
1545	SOUTHERN	LdgCenas	3	2	4.8	1.03	3.57	103.560909	1.930453	64.079719543457	Tr	0	18428.8367686157	48200.63	0.890450000762939	0.890450000762939	211.33	mature
1546	SOUTHERN	LdgCenas	1	2	4.4	2.57	3.57	103.583009	1.916798	68.5363540649414	JK	0	18980.079786528	48369.73	0.889999985694885	0.889999985694885	211.42	mature
1547	SOUTHERN	LdgCenas	2	2	4.3	1.62	2.32	103.583009	1.916798	68.5363540649414	JK	0	18980.079786528	48369.73	0.889999985694885	0.889999985694885	211.42	mature
1548	SOUTHERN	LdgCenas	3	2	4.3	0.9	2.68	103.583009	1.916798	68.5363540649414	JK	0	18980.079786528	48369.73	0.889999985694885	0.889999985694885	211.42	mature
1549	SOUTHERN	LdgCenas	1	2	4.5	2.75	1.61	103.588143	1.907859	40.834545135498	JK	0	19786.6745741573	47887.44	0.874949991703033	0.874949991703033	210.83	prime
1550	SOUTHERN	LdgCenas	2	2	4.5	1.75	3.21	103.588143	1.907859	40.834545135498	JK	0	19786.6745741573	47887.44	0.874949991703033	0.874949991703033	210.83	prime
1551	SOUTHERN	LdgCenas	3	2	4.5	1.8	2.5	103.588143	1.907859	40.834545135498	JK	0	19786.6745741573	47887.44	0.874949991703033	0.874949991703033	210.83	prime
1552	SOUTHERN	LdgCenas	1	2	4.5	0.69	3.75	103.599184	1.934807	73.9212036132812	JK	0	16598.6205853891	49919.91	0.74795001745224	0.74795001745224	211	immature
1553	SOUTHERN	LdgCenas	2	2	4.4	0.56	3.75	103.599184	1.934807	73.9212036132812	JK	0	16598.6205853891	49919.91	0.74795001745224	0.74795001745224	211	immature
1554	SOUTHERN	LdgCenas	3	2	4.3	0.46	4.29	103.599184	1.934807	73.9212036132812	JK	0	16598.6205853891	49919.91	0.74795001745224	0.74795001745224	211	immature
1564	SOUTHERN	LdgCEPNiyor	1	1	4.8	1.1	5.36	103.236252	2.088586	66.469596862793	Tr	0	2379.83400992204	46073.65	0.839299976825714	0.845000028610229	198.25	prime
1565	SOUTHERN	LdgCEPNiyor	2	1	4.4	0.25	4.11	103.236252	2.088586	66.469596862793	Tr	0	2379.83400992204	46073.65	0.839299976825714	0.845000028610229	198.25	prime
1566	SOUTHERN	LdgCEPNiyor	3	1	4.1	0.45	3.39	103.236252	2.088586	66.469596862793	Tr	0	2379.83400992204	46073.65	0.839299976825714	0.845000028610229	198.25	prime
1570	SOUTHERN	LdgCEPNiyor	1	2	5.3	1.03	2.32	103.236252	2.088586	66.469596862793	Tr	0	2379.83400992204	46073.65	0.839299976825714	0.839299976825714	198.25	mature
1571	SOUTHERN	LdgCEPNiyor	2	2	5.1	0.43	1.61	103.236252	2.088586	66.469596862793	Tr	0	2379.83400992204	46073.65	0.839299976825714	0.839299976825714	198.25	mature
1572	SOUTHERN	LdgCEPNiyor	3	2	5.3	0.49	1.96	103.236252	2.088586	66.469596862793	Tr	0	2379.83400992204	46073.65	0.839299976825714	0.839299976825714	198.25	mature
1573	SOUTHERN	LdgCEPNiyor	1	2	4.9	1.36	3.75	103.260298	2.093686	55.5631332397461	Tr	0	2209.77700564415	47769.9	0.812550008296967	0.812550008296967	200.83	young mature
1574	SOUTHERN	LdgCEPNiyor	2	2	4.7	1.32	2.86	103.260298	2.093686	55.5631332397461	Tr	0	2209.77700564415	47769.9	0.812550008296967	0.812550008296967	200.83	young mature
1575	SOUTHERN	LdgCEPNiyor	3	2	4.4	0.58	0.71	103.260298	2.093686	55.5631332397461	Tr	0	2209.77700564415	47769.9	0.812550008296967	0.812550008296967	200.83	young mature
1576	SOUTHERN	LdgCEPNiyor	1	2	4.8	1.65	2.68	103.247245	2.070441	42.2265357971191	Tr	0	38.0541633169851	44819.16	0.768400013446808	0.768400013446808	198.17	young mature
1577	SOUTHERN	LdgCEPNiyor	2	2	4.4	0.48	2.14	103.247245	2.070441	42.2265357971191	Tr	0	38.0541633169851	44819.16	0.768400013446808	0.768400013446808	198.17	young mature
1578	SOUTHERN	LdgCEPNiyor	3	2	4.3	0.34	3.39	103.247245	2.070441	42.2265357971191	Tr	0	38.0541633169851	44819.16	0.768400013446808	0.768400013446808	198.17	young mature
1579	SOUTHERN	LdgCEPRengam	1	2	4.6	2.06	5.71	103.375736	1.877357	56.0978202819824	Tr	0	8597.19800914031	33338.75	0.862600028514862	0.862600028514862	204.25	old
1580	SOUTHERN	LdgCEPRengam	2	2	4.6	1.2	3.75	103.375736	1.877357	56.0978202819824	Tr	0	8597.19800914031	33338.75	0.862600028514862	0.862600028514862	204.25	old
1581	SOUTHERN	LdgCEPRengam	3	2	4.6	0.98	3.04	103.375736	1.877357	56.0978202819824	Tr	0	8597.19800914031	33338.75	0.862600028514862	0.862600028514862	204.25	old
1585	SOUTHERN	LdgCEPRengam	1	2	4.1	1.61	9.29	103.364951	1.8947	46.3838500976562	Tr	0	9130.10707686627	34786.93	0.870999991893768	0.870999991893768	205.17	old
1586	SOUTHERN	LdgCEPRengam	2	2	3.8	0.98	8.39	103.364951	1.8947	46.3838500976562	Tr	0	9130.10707686627	34786.93	0.870999991893768	0.870999991893768	205.17	old
1587	SOUTHERN	LdgCEPRengam	3	2	3.9	0.59	7.86	103.364951	1.8947	46.3838500976562	Tr	0	9130.10707686627	34786.93	0.870999991893768	0.870999991893768	205.17	old
1588	SOUTHERN	LdgCEPRengam	1	2	4.2	2.25	7.14	103.38586	1.860809	45.5683097839355	Tr	0	8417.92317234649	32037.81	0.884299993515015	0.884299993515015	204.67	mature
1589	SOUTHERN	LdgCEPRengam	2	2	4.3	1.55	4.82	103.38586	1.860809	45.5683097839355	Tr	0	8417.92317234649	32037.81	0.884299993515015	0.884299993515015	204.67	mature
1590	SOUTHERN	LdgCEPRengam	3	2	5.2	1.09	4.46	103.38586	1.860809	45.5683097839355	Tr	0	8417.92317234649	32037.81	0.884299993515015	0.884299993515015	204.67	mature
1591	SOUTHERN	LdgCEPRengam	1	2	5	2.64	6.43	103.394809	1.894263	62.933765411377	Tr	0	11422.398023317	35838.8	0.862150013446808	0.862150013446808	206.42	mature
1592	SOUTHERN	LdgCEPRengam	2	2	5.3	1.95	4.29	103.394809	1.894263	62.933765411377	Tr	0	11422.398023317	35838.8	0.862150013446808	0.862150013446808	206.42	mature
1593	SOUTHERN	LdgCEPRengam	3	2	5	1.06	4.46	103.394809	1.894263	62.933765411377	Tr	0	11422.398023317	35838.8	0.862150013446808	0.862150013446808	206.42	mature
1594	SOUTHERN	LdgCEPRengam	1	2	4.5	1.26	3.93	103.368258	1.860018	62.3469123840332	Tr	0	6819.2758369297	31253.69	0.850650012493134	0.850650012493134	203.67	young mature
1595	SOUTHERN	LdgCEPRengam	2	2	4.4	0.86	3.21	103.368258	1.860018	62.3469123840332	Tr	0	6819.2758369297	31253.69	0.850650012493134	0.850650012493134	203.67	young mature
1596	SOUTHERN	LdgCEPRengam	3	2	4.4	0.7	2.5	103.368258	1.860018	62.3469123840332	Tr	0	6819.2758369297	31253.69	0.850650012493134	0.850650012493134	203.67	young mature
1597	SOUTHERN	LdgCEPRengam	1	2	5.3	0.68	2.86	103.387546	1.875409	71.2455825805664	Tr	0	9543.73535136317	33603.03	0.801949977874756	0.801949977874756	204.75	immature
1598	SOUTHERN	LdgCEPRengam	2	2	4.9	0.55	2.68	103.387546	1.875409	71.2455825805664	Tr	0	9543.73535136317	33603.03	0.801949977874756	0.801949977874756	204.75	immature
1599	SOUTHERN	LdgCEPRengam	3	2	4.9	0.43	2.14	103.387546	1.875409	71.2455825805664	Tr	0	9543.73535136317	33603.03	0.801949977874756	0.801949977874756	204.75	immature
1600	SOUTHERN	LdgCEPRengam	1	2	4.8	2.61	6.25	103.381636	1.880119	70.8068542480469	Tr	0	9302.80124990425	33850.94	0.791000008583069	0.791000008583069	204.25	immature
1601	SOUTHERN	LdgCEPRengam	2	2	4.8	1.11	3.21	103.381636	1.880119	70.8068542480469	Tr	0	9302.80124990425	33850.94	0.791000008583069	0.791000008583069	204.25	immature
1602	SOUTHERN	LdgCEPRengam	3	2	4.7	1.11	3.57	103.381636	1.880119	70.8068542480469	Tr	0	9302.80124990425	33850.94	0.791000008583069	0.791000008583069	204.25	immature
1603	SOUTHERN	LdgChaah	1	1	4.4	0.58	2.86	102.950218	2.122266	12.4014854431152	Tr	1	0	32770.64	0.816649973392487	0.873600006103516	175.5	mature
1604	SOUTHERN	LdgChaah	2	1	4.3	0.44	3.21	102.950218	2.122266	12.4014854431152	Tr	1	0	32770.64	0.816649973392487	0.873600006103516	175.5	mature
1605	SOUTHERN	LdgChaah	3	1	4.4	0.42	3.21	102.950218	2.122266	12.4014854431152	Tr	1	0	32770.64	0.816649973392487	0.873600006103516	175.5	mature
1606	SOUTHERN	LdgChaah	1	1	4.2	1.21	5.71	102.98325	2.176363	17.3838901519775	Tr	0	2694.33481493926	39737.04	0.802649974822998	0.841600000858307	176	mature
1607	SOUTHERN	LdgChaah	2	1	4.3	0.71	3.39	102.98325	2.176363	17.3838901519775	Tr	0	2694.33481493926	39737.04	0.802649974822998	0.841600000858307	176	mature
1608	SOUTHERN	LdgChaah	3	1	4.3	0.2	2.68	102.98325	2.176363	17.3838901519775	Tr	0	2694.33481493926	39737.04	0.802649974822998	0.841600000858307	176	mature
1609	SOUTHERN	LdgChaah	1	1	3.7	5.88	11.61	103.0017	2.167528	7.78160095214844	Tr	0	2048.12757128378	39773.62	0.855149984359741	0.852699995040894	178.17	mature
1610	SOUTHERN	LdgChaah	2	1	3.7	1.41	13.04	103.0017	2.167528	7.78160095214844	Tr	0	2048.12757128378	39773.62	0.855149984359741	0.852699995040894	178.17	mature
1611	SOUTHERN	LdgChaah	3	1	3.7	1.3	16.43	103.0017	2.167528	7.78160095214844	Tr	0	2048.12757128378	39773.62	0.855149984359741	0.852699995040894	178.17	mature
1612	SOUTHERN	LdgChaah	1	1	4.3	1.12	5	102.995388	2.152217	8.3357801437378	Tr	0	1588.88660782409	37948.82	0.859799981117249	0.825399994850159	178.08	mature
1613	SOUTHERN	LdgChaah	2	1	4.1	0.54	4.29	102.995388	2.152217	8.3357801437378	Tr	0	1588.88660782409	37948.82	0.859799981117249	0.825399994850159	178.08	mature
1614	SOUTHERN	LdgChaah	3	1	4.2	0.79	5.54	102.995388	2.152217	8.3357801437378	Tr	0	1588.88660782409	37948.82	0.859799981117249	0.825399994850159	178.08	mature
1615	SOUTHERN	LdgChaah	1	1	4.3	2.1	8.57	102.967226	2.131196	4.94064664840698	JK	0	418.40477006205	34461.98	0.840650022029877	0.841449975967407	176.42	mature
1616	SOUTHERN	LdgChaah	2	1	4.3	1.07	6.79	102.967226	2.131196	4.94064664840698	JK	0	418.40477006205	34461.98	0.840650022029877	0.841449975967407	176.42	mature
1617	SOUTHERN	LdgChaah	3	1	4.1	0.46	4.29	102.967226	2.131196	4.94064664840698	JK	0	418.40477006205	34461.98	0.840650022029877	0.841449975967407	176.42	mature
1618	SOUTHERN	LdgChaah	1	1	5	1.46	4.64	102.965422	2.14984	10.3979339599609	Tr	1	0	36243.96	0.84579998254776	0.874300003051758	175.25	mature
1619	SOUTHERN	LdgChaah	2	1	5.1	0.88	3.57	102.965422	2.14984	10.3979339599609	Tr	1	0	36243.96	0.84579998254776	0.874300003051758	175.25	mature
1620	SOUTHERN	LdgChaah	3	1	5.2	0.75	2.68	102.965422	2.14984	10.3979339599609	Tr	1	0	36243.96	0.84579998254776	0.874300003051758	175.25	mature
1621	SOUTHERN	LdgChaah	1	2	4.3	0.61	3.57	102.98325	2.176363	17.3838901519775	Tr	0	2694.33481493926	39737.04	0.802649974822998	0.802649974822998	176	old
1622	SOUTHERN	LdgChaah	2	2	4.2	0.15	3.04	102.98325	2.176363	17.3838901519775	Tr	0	2694.33481493926	39737.04	0.802649974822998	0.802649974822998	176	old
1623	SOUTHERN	LdgChaah	3	2	4.4	0.03	3.39	102.98325	2.176363	17.3838901519775	Tr	0	2694.33481493926	39737.04	0.802649974822998	0.802649974822998	176	old
1624	SOUTHERN	LdgChaah	1	2	5.3	1.86	5.36	102.965422	2.14984	10.3979339599609	Tr	1	0	36243.96	0.84579998254776	0.84579998254776	175.25	old
1625	SOUTHERN	LdgChaah	2	2	5.5	0.91	3.39	102.965422	2.14984	10.3979339599609	Tr	1	0	36243.96	0.84579998254776	0.84579998254776	175.25	old
1626	SOUTHERN	LdgChaah	3	2	5.7	0.66	3.57	102.965422	2.14984	10.3979339599609	Tr	1	0	36243.96	0.84579998254776	0.84579998254776	175.25	old
1627	SOUTHERN	LdgChaah	1	2	4.3	0.5	1.61	102.979819	2.151651	10.3832225799561	Tr	0	398.641508592091	37109.77	0.846400022506714	0.846400022506714	176.17	mature
1628	SOUTHERN	LdgChaah	2	2	3.9	0.5	2.32	102.979819	2.151651	10.3832225799561	Tr	0	398.641508592091	37109.77	0.846400022506714	0.846400022506714	176.17	mature
1629	SOUTHERN	LdgChaah	3	2	3.9	0.48	3.04	102.979819	2.151651	10.3832225799561	Tr	0	398.641508592091	37109.77	0.846400022506714	0.846400022506714	176.17	mature
1630	SOUTHERN	LdgChaah	1	2	4.2	2.06	16.43	103.0017	2.167528	7.78160095214844	Tr	0	2048.12757128378	39773.62	0.855149984359741	0.855149984359741	178.17	mature
1631	SOUTHERN	LdgChaah	2	2	4.4	4.31	14.29	103.0017	2.167528	7.78160095214844	Tr	0	2048.12757128378	39773.62	0.855149984359741	0.855149984359741	178.17	mature
1632	SOUTHERN	LdgChaah	3	2	4.2	1.41	9.29	103.0017	2.167528	7.78160095214844	Tr	0	2048.12757128378	39773.62	0.855149984359741	0.855149984359741	178.17	mature
1633	SOUTHERN	LdgChaah	1	2	4	1.38	5.36	102.995388	2.152217	8.3357801437378	Tr	0	1588.88660782409	37948.82	0.859799981117249	0.859799981117249	178.08	mature
1634	SOUTHERN	LdgChaah	2	2	4	0.77	4.82	102.995388	2.152217	8.3357801437378	Tr	0	1588.88660782409	37948.82	0.859799981117249	0.859799981117249	178.08	mature
1635	SOUTHERN	LdgChaah	3	2	4.1	0.57	4.82	102.995388	2.152217	8.3357801437378	Tr	0	1588.88660782409	37948.82	0.859799981117249	0.859799981117249	178.08	mature
1636	SOUTHERN	LdgChaah	1	2	4.2	1.51	6.25	102.967226	2.131196	4.94064664840698	JK	0	418.40477006205	34461.98	0.840650022029877	0.840650022029877	176.42	mature
1637	SOUTHERN	LdgChaah	2	2	4	0.56	5	102.967226	2.131196	4.94064664840698	JK	0	418.40477006205	34461.98	0.840650022029877	0.840650022029877	176.42	mature
1638	SOUTHERN	LdgChaah	3	2	3.8	0.23	4.82	102.967226	2.131196	4.94064664840698	JK	0	418.40477006205	34461.98	0.840650022029877	0.840650022029877	176.42	mature
1639	SOUTHERN	LdgGunungMas	1	2	4.8	1.83	11.79	103.097251	2.255458	33.8489227294922	Tr	0	7298.65277041449	53237.86	0.852800011634827	0.852800011634827	186.42	old
1640	SOUTHERN	LdgGunungMas	2	2	4	0.34	7.86	103.097251	2.255458	33.8489227294922	Tr	0	7298.65277041449	53237.86	0.852800011634827	0.852800011634827	186.42	old
1641	SOUTHERN	LdgGunungMas	3	2	3.8	0.23	7.68	103.097251	2.255458	33.8489227294922	Tr	0	7298.65277041449	53237.86	0.852800011634827	0.852800011634827	186.42	old
1645	SOUTHERN	LdgGunungMas	1	2	4.6	2.87	14.11	103.146068	2.235234	37.3238182067871	Tr	0	1427.41146412778	53844.13	0.820999979972839	0.820999979972839	193.58	mature
1646	SOUTHERN	LdgGunungMas	2	2	4.4	2.89	18.75	103.146068	2.235234	37.3238182067871	Tr	0	1427.41146412778	53844.13	0.820999979972839	0.820999979972839	193.58	mature
1647	SOUTHERN	LdgGunungMas	3	2	4.3	1.35	5.71	103.146068	2.235234	37.3238182067871	Tr	0	1427.41146412778	53844.13	0.820999979972839	0.820999979972839	193.58	mature
1651	SOUTHERN	LdgGunungMas	1	2	4.6	0.96	8.57	103.123774	2.230177	41.2145843505859	Tr	0	3772.08573795257	52105.87	0.812449991703033	0.812449991703033	189.58	young mature
1652	SOUTHERN	LdgGunungMas	2	2	4.2	0.87	9.46	103.123774	2.230177	41.2145843505859	Tr	0	3772.08573795257	52105.87	0.812449991703033	0.812449991703033	189.58	young mature
1653	SOUTHERN	LdgGunungMas	3	2	4.1	0.49	9.46	103.123774	2.230177	41.2145843505859	Tr	0	3772.08573795257	52105.87	0.812449991703033	0.812449991703033	189.58	young mature
1654	SOUTHERN	LdgGunungMas	1	2	4.8	0.94	5.71	103.136321	2.256252	52.3795547485352	Tr	0	3773.24960563933	55303.24	0.802600026130676	0.802600026130676	192.92	young mature
1655	SOUTHERN	LdgGunungMas	2	2	4.8	0.38	5.89	103.136321	2.256252	52.3795547485352	Tr	0	3773.24960563933	55303.24	0.802600026130676	0.802600026130676	192.92	young mature
1656	SOUTHERN	LdgGunungMas	3	2	4.7	0.4	5.36	103.136321	2.256252	52.3795547485352	Tr	0	3773.24960563933	55303.24	0.802600026130676	0.802600026130676	192.92	young mature
1681	SOUTHERN	LdgKempasKlebang	1	2	4.2	1.27	3.93	103.164691	2.232916	62.3202743530273	Tr	0	295.861668860311	54738.61	0.847299993038177	0.847299993038177	195.17	old
1682	SOUTHERN	LdgKempasKlebang	2	2	4.3	0.7	4.11	103.164691	2.232916	62.3202743530273	Tr	0	295.861668860311	54738.61	0.847299993038177	0.847299993038177	195.17	old
1683	SOUTHERN	LdgKempasKlebang	3	2	4.1	0.5	3.21	103.164691	2.232916	62.3202743530273	Tr	0	295.861668860311	54738.61	0.847299993038177	0.847299993038177	195.17	old
1684	SOUTHERN	LdgKempasKlebang	1	2	4.6	1.43	3.04	103.180666	2.246933	78.8276519775391	Tr	0	2331.02089191342	57014.46	0.885049998760223	0.885049998760223	197.08	old
1685	SOUTHERN	LdgKempasKlebang	2	2	4.4	1.07	2.14	103.180666	2.246933	78.8276519775391	Tr	0	2331.02089191342	57014.46	0.885049998760223	0.885049998760223	197.08	old
1686	SOUTHERN	LdgKempasKlebang	3	2	4.4	0.64	10.18	103.180666	2.246933	78.8276519775391	Tr	0	2331.02089191342	57014.46	0.885049998760223	0.885049998760223	197.08	old
1687	SOUTHERN	LdgKempasKlebang	1	2	4.5	0.84	3.39	103.16402	2.197769	47.0169944763184	Tr	0	1484.51706571655	51495.6	0.8682000041008	0.8682000041008	195.5	mature
1688	SOUTHERN	LdgKempasKlebang	2	2	4.5	0.47	3.93	103.16402	2.197769	47.0169944763184	Tr	0	1484.51706571655	51495.6	0.8682000041008	0.8682000041008	195.5	mature
1689	SOUTHERN	LdgKempasKlebang	3	2	4.4	0.3	8.75	103.16402	2.197769	47.0169944763184	Tr	0	1484.51706571655	51495.6	0.8682000041008	0.8682000041008	195.5	mature
1690	SOUTHERN	LdgKempasKlebang	1	2	4.7	0.35	1.96	103.150114	2.199553	56.438549041748	Tr	0	2543.48410116243	50770.89	0.690400004386902	0.690400004386902	193.83	young mature
1691	SOUTHERN	LdgKempasKlebang	2	2	4.9	0.4	1.61	103.150114	2.199553	56.438549041748	Tr	0	2543.48410116243	50770.89	0.690400004386902	0.690400004386902	193.83	young mature
1692	SOUTHERN	LdgKempasKlebang	3	2	5.3	1.05	2.5	103.150114	2.199553	56.438549041748	Tr	0	2543.48410116243	50770.89	0.690400004386902	0.690400004386902	193.83	young mature
1693	SOUTHERN	LdgKempasKlebang	1	2	5.3	1.54	1.25	103.162094	2.214031	46.7295875549316	Tr	0	457.603739426098	52844.36	0.725650012493134	0.725650012493134	195.08	immature
1694	SOUTHERN	LdgKempasKlebang	2	2	5.1	1.13	1.25	103.162094	2.214031	46.7295875549316	Tr	0	457.603739426098	52844.36	0.725650012493134	0.725650012493134	195.08	immature
1695	SOUTHERN	LdgKempasKlebang	3	2	5.1	0.87	0.71	103.162094	2.214031	46.7295875549316	Tr	0	457.603739426098	52844.36	0.725650012493134	0.725650012493134	195.08	immature
1720	SOUTHERN	LdgKulai	1	2	4.3	2.82	6.43	103.552915	1.662249	36.6535568237305	Tr	0	2319.44564172902	25505.49	0.729600012302399	0.729600012302399	202.67	old
1721	SOUTHERN	LdgKulai	2	2	4.7	1.87	4.64	103.552915	1.662249	36.6535568237305	Tr	0	2319.44564172902	25505.49	0.729600012302399	0.729600012302399	202.67	old
1722	SOUTHERN	LdgKulai	3	2	4.3	0.85	1.61	103.552915	1.662249	36.6535568237305	Tr	0	2319.44564172902	25505.49	0.729600012302399	0.729600012302399	202.67	old
1723	SOUTHERN	LdgKulai	1	2	4.5	0.7	0.54	103.645534	1.697682	42.6991348266602	Tr	0	13141.2250666425	26840.8	0.854399979114532	0.854399979114532	202.33	mature
1724	SOUTHERN	LdgKulai	2	2	4.6	0.44	0.71	103.645534	1.697682	42.6991348266602	Tr	0	13141.2250666425	26840.8	0.854399979114532	0.854399979114532	202.33	mature
1725	SOUTHERN	LdgKulai	3	2	4.8	1	1.07	103.645534	1.697682	42.6991348266602	Tr	0	13141.2250666425	26840.8	0.854399979114532	0.854399979114532	202.33	mature
1726	SOUTHERN	LdgKulai	1	2	5	2.29	6.96	103.520729	1.655344	16.9624423980713	Tr	0	435.524752637417	22155.39	0.713050007820129	0.713050007820129	201	mature
1727	SOUTHERN	LdgKulai	2	2	5.2	1.32	5.71	103.520729	1.655344	16.9624423980713	Tr	0	435.524752637417	22155.39	0.713050007820129	0.713050007820129	201	mature
1728	SOUTHERN	LdgKulai	3	2	5.4	1.64	8.75	103.520729	1.655344	16.9624423980713	Tr	0	435.524752637417	22155.39	0.713050007820129	0.713050007820129	201	mature
1729	SOUTHERN	LdgKulai	1	2	4.3	1.44	1.61	103.632072	1.677404	51.7621688842773	Tr	0	11258.4526502864	25212.44	0.790600001811981	0.790600001811981	201.75	mature
1730	SOUTHERN	LdgKulai	2	2	4.2	0.86	1.25	103.632072	1.677404	51.7621688842773	Tr	0	11258.4526502864	25212.44	0.790600001811981	0.790600001811981	201.75	mature
1731	SOUTHERN	LdgKulai	3	2	4.3	0.4	0.54	103.632072	1.677404	51.7621688842773	Tr	0	11258.4526502864	25212.44	0.790600001811981	0.790600001811981	201.75	mature
1732	SOUTHERN	LdgKulai	1	2	5	2.1	1.43	103.526065	1.634862	44.3430519104004	Tr	0	2473.75314718433	21349.4	0.832499980926514	0.832499980926514	198.5	young mature
1733	SOUTHERN	LdgKulai	2	2	4.7	2.13	1.79	103.526065	1.634862	44.3430519104004	Tr	0	2473.75314718433	21349.4	0.832499980926514	0.832499980926514	198.5	young mature
1734	SOUTHERN	LdgKulai	3	2	4.6	1.7	0.89	103.526065	1.634862	44.3430519104004	Tr	0	2473.75314718433	21349.4	0.832499980926514	0.832499980926514	198.5	young mature
1735	SOUTHERN	LdgKulai	1	2	4.5	0.64	0.89	103.555982	1.632578	54.6414756774902	Tr	0	4107.00160643831	23968.47	0.789699971675873	0.789699971675873	199.08	young mature
1736	SOUTHERN	LdgKulai	2	2	4.6	0.54	1.43	103.555982	1.632578	54.6414756774902	Tr	0	4107.00160643831	23968.47	0.789699971675873	0.789699971675873	199.08	young mature
1737	SOUTHERN	LdgKulai	3	2	4.6	0.22	0.71	103.555982	1.632578	54.6414756774902	Tr	0	4107.00160643831	23968.47	0.789699971675873	0.789699971675873	199.08	young mature
1738	SOUTHERN	LdgLambak/Elaeis	1	1	4.3	2.51	4.46	103.290296	1.951888	66.192008972168	Tr	0	8644.10081614407	36228.82	0.852150022983551	0.772499978542328	197.67	mature
1739	SOUTHERN	LdgLambak/Elaeis	2	1	4.3	2.55	4.11	103.290296	1.951888	66.192008972168	Tr	0	8644.10081614407	36228.82	0.852150022983551	0.772499978542328	197.67	mature
1740	SOUTHERN	LdgLambak/Elaeis	3	1	4.4	2.65	3.21	103.290296	1.951888	66.192008972168	Tr	0	8644.10081614407	36228.82	0.852150022983551	0.772499978542328	197.67	mature
1741	SOUTHERN	LdgLambak/Elaeis	1	1	6.1	2.49	7.86	103.31785	1.984745	49.5652389526367	Tr	0	6508.49055391409	40971.91	0.802600026130676	0.778299987316132	203.92	prime
1742	SOUTHERN	LdgLambak/Elaeis	2	1	6.2	1.61	4.46	103.31785	1.984745	49.5652389526367	Tr	0	6508.49055391409	40971.91	0.802600026130676	0.778299987316132	203.92	prime
1743	SOUTHERN	LdgLambak/Elaeis	3	1	5.5	2.32	5.71	103.31785	1.984745	49.5652389526367	Tr	0	6508.49055391409	40971.91	0.802600026130676	0.778299987316132	203.92	prime
1744	SOUTHERN	LdgLambak/Elaeis	1	1	4.6	1.74	3.39	103.329532	1.961576	71.8941879272461	Tr	0	9365.09215850996	39729.1	0.807550013065338	0.821699976921082	203.92	mature
1745	SOUTHERN	LdgLambak/Elaeis	2	1	4.5	1.51	3.57	103.329532	1.961576	71.8941879272461	Tr	0	9365.09215850996	39729.1	0.807550013065338	0.821699976921082	203.92	mature
1746	SOUTHERN	LdgLambak/Elaeis	3	1	4.4	0.91	3.57	103.329532	1.961576	71.8941879272461	Tr	0	9365.09215850996	39729.1	0.807550013065338	0.821699976921082	203.92	mature
1747	SOUTHERN	LdgLambak/Elaeis	1	1	4.8	1.51	2.86	103.322069	1.946702	63.7126197814941	Tr	0	9892.20497588708	37924.57	0.807600021362305	0.793749988079071	200.92	prime
1748	SOUTHERN	LdgLambak/Elaeis	2	1	4.4	0.77	2.5	103.322069	1.946702	63.7126197814941	Tr	0	9892.20497588708	37924.57	0.807600021362305	0.793749988079071	200.92	prime
1749	SOUTHERN	LdgLambak/Elaeis	3	1	4.3	0.72	2.14	103.322069	1.946702	63.7126197814941	Tr	0	9892.20497588708	37924.57	0.807600021362305	0.793749988079071	200.92	prime
1753	SOUTHERN	LdgLambak/Elaeis	1	1	4.7	1.57	6.79	103.336898	1.984018	46.8694152832031	Tr	0	7951.38504364679	42196.13	0.787000000476837	0.775600016117096	205	prime
1754	SOUTHERN	LdgLambak/Elaeis	2	1	4.5	0.85	4.46	103.336898	1.984018	46.8694152832031	Tr	0	7951.38504364679	42196.13	0.787000000476837	0.775600016117096	205	prime
1755	SOUTHERN	LdgLambak/Elaeis	3	1	4.3	0.7	3.93	103.336898	1.984018	46.8694152832031	Tr	0	7951.38504364679	42196.13	0.787000000476837	0.775600016117096	205	prime
1756	SOUTHERN	LdgLambak/Elaeis	1	1	4.5	1.69	7.86	103.345058	1.974307	54.8324279785156	Tr	0	9350.1118052446	41906.02	0.817650020122528	0.714999973773956	206	young mature
1757	SOUTHERN	LdgLambak/Elaeis	2	1	4.5	1.04	5.36	103.345058	1.974307	54.8324279785156	Tr	0	9350.1118052446	41906.02	0.817650020122528	0.714999973773956	206	young mature
1758	SOUTHERN	LdgLambak/Elaeis	3	1	4.5	1.21	5.54	103.345058	1.974307	54.8324279785156	Tr	0	9350.1118052446	41906.02	0.817650020122528	0.714999973773956	206	young mature
1762	SOUTHERN	LdgLambak/Elaeis	1	1	4	1.61	3.39	103.304514	1.986555	39.5787620544434	Tr	0	5620.83955586135	40270.2	0.603749990463257	0.781300008296967	201.17	prime
1763	SOUTHERN	LdgLambak/Elaeis	2	1	4	0.93	4.11	103.304514	1.986555	39.5787620544434	Tr	0	5620.83955586135	40270.2	0.603749990463257	0.781300008296967	201.17	prime
1764	SOUTHERN	LdgLambak/Elaeis	3	1	4	1.06	3.75	103.304514	1.986555	39.5787620544434	Tr	0	5620.83955586135	40270.2	0.603749990463257	0.781300008296967	201.17	prime
1768	SOUTHERN	LdgLambak/Elaeis	1	2	5.2	1.88	2.14	103.290296	1.951888	66.192008972168	Tr	0	8644.10081614407	36228.82	0.852150022983551	0.852150022983551	197.67	mature
1769	SOUTHERN	LdgLambak/Elaeis	2	2	5	1.35	2.68	103.290296	1.951888	66.192008972168	Tr	0	8644.10081614407	36228.82	0.852150022983551	0.852150022983551	197.67	mature
1770	SOUTHERN	LdgLambak/Elaeis	3	2	5.1	1.08	2.5	103.290296	1.951888	66.192008972168	Tr	0	8644.10081614407	36228.82	0.852150022983551	0.852150022983551	197.67	mature
1771	SOUTHERN	LdgLambak/Elaeis	1	2	4.5	2.95	4.46	103.329532	1.961576	71.8941879272461	Tr	0	9365.09215850996	39729.1	0.807550013065338	0.807550013065338	203.92	mature
1772	SOUTHERN	LdgLambak/Elaeis	2	2	4.2	1.65	5.71	103.329532	1.961576	71.8941879272461	Tr	0	9365.09215850996	39729.1	0.807550013065338	0.807550013065338	203.92	mature
1773	SOUTHERN	LdgLambak/Elaeis	3	2	4.3	1.01	9.82	103.329532	1.961576	71.8941879272461	Tr	0	9365.09215850996	39729.1	0.807550013065338	0.807550013065338	203.92	mature
1774	SOUTHERN	LdgLambak/Elaeis	1	2	4.6	1.27	2.32	103.302283	1.976388	37.7789268493652	Tr	0	6595.06926549772	39207.02	0.834850013256073	0.834850013256073	200.75	mature
1775	SOUTHERN	LdgLambak/Elaeis	2	2	4.4	0.98	2.32	103.302283	1.976388	37.7789268493652	Tr	0	6595.06926549772	39207.02	0.834850013256073	0.834850013256073	200.75	mature
1776	SOUTHERN	LdgLambak/Elaeis	3	2	4.3	0.66	1.79	103.302283	1.976388	37.7789268493652	Tr	0	6595.06926549772	39207.02	0.834850013256073	0.834850013256073	200.75	mature
1777	SOUTHERN	LdgLambak/Elaeis	1	2	4	1.84	6.07	103.336898	1.984018	46.8694152832031	Tr	0	7951.38504364679	42196.13	0.787000000476837	0.787000000476837	205	mature
1778	SOUTHERN	LdgLambak/Elaeis	2	2	4	1	4.29	103.336898	1.984018	46.8694152832031	Tr	0	7951.38504364679	42196.13	0.787000000476837	0.787000000476837	205	mature
1779	SOUTHERN	LdgLambak/Elaeis	3	2	4.2	0.75	4.11	103.336898	1.984018	46.8694152832031	Tr	0	7951.38504364679	42196.13	0.787000000476837	0.787000000476837	205	mature
1780	SOUTHERN	LdgLambak/Elaeis	1	2	4.1	2.02	5.36	103.31785	1.984745	49.5652389526367	Tr	0	6508.49055391409	40971.91	0.802600026130676	0.802600026130676	203.92	mature
1781	SOUTHERN	LdgLambak/Elaeis	2	2	4.1	1.2	5.71	103.31785	1.984745	49.5652389526367	Tr	0	6508.49055391409	40971.91	0.802600026130676	0.802600026130676	203.92	mature
1782	SOUTHERN	LdgLambak/Elaeis	3	2	4.1	0.97	5.89	103.31785	1.984745	49.5652389526367	Tr	0	6508.49055391409	40971.91	0.802600026130676	0.802600026130676	203.92	mature
1783	SOUTHERN	LdgLambak/Elaeis	1	2	4.8	2.81	4.11	103.322069	1.946702	63.7126197814941	Tr	0	9892.20497588708	37924.57	0.807600021362305	0.807600021362305	200.92	mature
1784	SOUTHERN	LdgLambak/Elaeis	2	2	4.9	1.35	2.86	103.322069	1.946702	63.7126197814941	Tr	0	9892.20497588708	37924.57	0.807600021362305	0.807600021362305	200.92	mature
1785	SOUTHERN	LdgLambak/Elaeis	3	2	4.6	0.88	2.32	103.322069	1.946702	63.7126197814941	Tr	0	9892.20497588708	37924.57	0.807600021362305	0.807600021362305	200.92	mature
1786	SOUTHERN	LdgLambak/Elaeis	1	2	4.1	1.1	5.54	103.345058	1.974307	54.8324279785156	Tr	0	9350.1118052446	41906.02	0.817650020122528	0.817650020122528	206	prime
1787	SOUTHERN	LdgLambak/Elaeis	2	2	4.2	0.71	4.64	103.345058	1.974307	54.8324279785156	Tr	0	9350.1118052446	41906.02	0.817650020122528	0.817650020122528	206	prime
1788	SOUTHERN	LdgLambak/Elaeis	3	2	4.2	0.55	3.93	103.345058	1.974307	54.8324279785156	Tr	0	9350.1118052446	41906.02	0.817650020122528	0.817650020122528	206	prime
1789	SOUTHERN	LdgLambak/Elaeis	1	2	5.8	1.4	2.86	103.314628	1.934546	72.747802734375	Tr	0	8316.28809053028	36358.45	0.666849970817566	0.666849970817566	199.5	immature
1790	SOUTHERN	LdgLambak/Elaeis	2	2	4.9	0.9	2.14	103.314628	1.934546	72.747802734375	Tr	0	8316.28809053028	36358.45	0.666849970817566	0.666849970817566	199.5	immature
1791	SOUTHERN	LdgLambak/Elaeis	3	2	4.6	0.46	2.32	103.314628	1.934546	72.747802734375	Tr	0	8316.28809053028	36358.45	0.666849970817566	0.666849970817566	199.5	immature
1792	SOUTHERN	LdgLayang	1	2	5.1	2.07	3.04	103.466881	1.807681	44.765308380127	N	0	11032.9258194268	31122.38	0.863200008869171	0.863200008869171	203.5	mature
1793	SOUTHERN	LdgLayang	2	2	4.7	1.81	3.39	103.466881	1.807681	44.765308380127	N	0	11032.9258194268	31122.38	0.863200008869171	0.863200008869171	203.5	mature
1794	SOUTHERN	LdgLayang	3	2	4.7	0.95	2.14	103.466881	1.807681	44.765308380127	N	0	11032.9258194268	31122.38	0.863200008869171	0.863200008869171	203.5	mature
1795	SOUTHERN	LdgLayang	1	2	5.5	0.97	2.14	103.466386	1.799406	33.3822860717773	Tr	0	10283.3307259161	30317.38	0.860599994659424	0.860599994659424	201.33	mature
1796	SOUTHERN	LdgLayang	2	2	5	0.93	1.96	103.466386	1.799406	33.3822860717773	Tr	0	10283.3307259161	30317.38	0.860599994659424	0.860599994659424	201.33	mature
1797	SOUTHERN	LdgLayang	3	2	4.6	0.73	2.14	103.466386	1.799406	33.3822860717773	Tr	0	10283.3307259161	30317.38	0.860599994659424	0.860599994659424	201.33	mature
1798	SOUTHERN	LdgLayang	1	2	4.9	3.09	3.57	103.459304	1.770127	37.4792823791504	Tr	0	7445.84681170346	27183.23	0.845200002193451	0.845200002193451	200.67	mature
1799	SOUTHERN	LdgLayang	2	2	4.9	1.43	2.32	103.459304	1.770127	37.4792823791504	Tr	0	7445.84681170346	27183.23	0.845200002193451	0.845200002193451	200.67	mature
1800	SOUTHERN	LdgLayang	3	2	4.6	0.79	2.32	103.459304	1.770127	37.4792823791504	Tr	0	7445.84681170346	27183.23	0.845200002193451	0.845200002193451	200.67	mature
1801	SOUTHERN	LdgLayang	1	2	5	1.99	2.14	103.448823	1.751967	49.5384216308594	Tr	0	5350.0822216413	24865.41	0.870549976825714	0.870549976825714	200.83	mature
1802	SOUTHERN	LdgLayang	2	2	5.2	1.81	3.21	103.448823	1.751967	49.5384216308594	Tr	0	5350.0822216413	24865.41	0.870549976825714	0.870549976825714	200.83	mature
1803	SOUTHERN	LdgLayang	3	2	5.2	1.27	2.32	103.448823	1.751967	49.5384216308594	Tr	0	5350.0822216413	24865.41	0.870549976825714	0.870549976825714	200.83	mature
1804	SOUTHERN	LdgLayang	1	2	4.9	2.08	1.96	103.445024	1.823828	40.8148498535156	Tr	0	10799.3406117353	31503.05	0.864650011062622	0.864650011062622	202.5	mature
1805	SOUTHERN	LdgLayang	2	2	4.7	1.27	3.04	103.445024	1.823828	40.8148498535156	Tr	0	10799.3406117353	31503.05	0.864650011062622	0.864650011062622	202.5	mature
1806	SOUTHERN	LdgLayang	3	2	4.7	0.78	2.68	103.445024	1.823828	40.8148498535156	Tr	0	10799.3406117353	31503.05	0.864650011062622	0.864650011062622	202.5	mature
1807	SOUTHERN	LdgLayang	1	2	4.8	0.97	3.39	103.437853	1.762881	39.0311660766602	Tr	0	5151.54583639256	25211.16	0.846700012683868	0.846700012683868	200.83	mature
1808	SOUTHERN	LdgLayang	2	2	4.6	0.48	2.14	103.437853	1.762881	39.0311660766602	Tr	0	5151.54583639256	25211.16	0.846700012683868	0.846700012683868	200.83	mature
1809	SOUTHERN	LdgLayang	3	2	4.5	0.44	2.14	103.437853	1.762881	39.0311660766602	Tr	0	5151.54583639256	25211.16	0.846700012683868	0.846700012683868	200.83	mature
1810	SOUTHERN	LdgLayang	1	2	4.9	4.1	9.29	103.455495	1.814909	36.6169128417969	N	0	11005.4867082286	31174.93	0.813899993896484	0.813899993896484	202.17	prime
1811	SOUTHERN	LdgLayang	2	2	4.9	1.76	4.11	103.455495	1.814909	36.6169128417969	N	0	11005.4867082286	31174.93	0.813899993896484	0.813899993896484	202.17	prime
1812	SOUTHERN	LdgLayang	3	2	4.8	1.17	3.39	103.455495	1.814909	36.6169128417969	N	0	11005.4867082286	31174.93	0.813899993896484	0.813899993896484	202.17	prime
1813	SOUTHERN	LdgLayang	1	2	4.5	0.97	4.82	103.453367	1.782432	56.1863899230957	Tr	0	7915.07408172329	27957.19	0.812399983406067	0.812399983406067	200.33	young mature
1814	SOUTHERN	LdgLayang	2	2	4.3	0.62	3.93	103.453367	1.782432	56.1863899230957	Tr	0	7915.07408172329	27957.19	0.812399983406067	0.812399983406067	200.33	young mature
1815	SOUTHERN	LdgLayang	3	2	4.2	0.53	3.39	103.453367	1.782432	56.1863899230957	Tr	0	7915.07408172329	27957.19	0.812399983406067	0.812399983406067	200.33	young mature
1885	SOUTHERN	LdgNorthLabis	1	2	4.4	1.49	6.79	103.031591	2.377251	44.2104949951172	Tr	0	17797.1825249317	62276.96	0.854849994182587	0.854849994182587	182.25	mature
1886	SOUTHERN	LdgNorthLabis	2	2	4.3	0.96	6.07	103.031591	2.377251	44.2104949951172	Tr	0	17797.1825249317	62276.96	0.854849994182587	0.854849994182587	182.25	mature
1887	SOUTHERN	LdgNorthLabis	3	2	4.3	0.62	6.61	103.031591	2.377251	44.2104949951172	Tr	0	17797.1825249317	62276.96	0.854849994182587	0.854849994182587	182.25	mature
1894	SOUTHERN	LdgNorthLabis	1	2	4.6	0.96	4.11	102.988384	2.367424	36.8866729736328	Tr	0	13119.9334654371	59107.45	0.879599988460541	0.879599988460541	175.08	mature
1895	SOUTHERN	LdgNorthLabis	2	2	4.3	0.82	5.18	102.988384	2.367424	36.8866729736328	Tr	0	13119.9334654371	59107.45	0.879599988460541	0.879599988460541	175.08	mature
1896	SOUTHERN	LdgNorthLabis	3	2	4.2	0.81	5.89	102.988384	2.367424	36.8866729736328	Tr	0	13119.9334654371	59107.45	0.879599988460541	0.879599988460541	175.08	mature
1897	SOUTHERN	LdgNorthLabis	1	2	6.1	1.05	6.61	103.00495	2.382074	45.3059692382812	Tr	0	14815.8433897835	61552.7	0.879450023174286	0.879450023174286	177.17	mature
1898	SOUTHERN	LdgNorthLabis	2	2	6	0.84	7.32	103.00495	2.382074	45.3059692382812	Tr	0	14815.8433897835	61552.7	0.879450023174286	0.879450023174286	177.17	mature
1899	SOUTHERN	LdgNorthLabis	3	2	5.4	0.62	5.89	103.00495	2.382074	45.3059692382812	Tr	0	14815.8433897835	61552.7	0.879450023174286	0.879450023174286	177.17	mature
1900	SOUTHERN	LdgNorthLabis	1	2	4.1	0.51	7.14	103.064979	2.391166	89.8456878662109	Tr	0	20613.7020664252	65128.26	0.776099979877472	0.776099979877472	182.67	young mature
1901	SOUTHERN	LdgNorthLabis	2	2	4.2	0.35	3.75	103.064979	2.391166	89.8456878662109	Tr	0	20613.7020664252	65128.26	0.776099979877472	0.776099979877472	182.67	young mature
1902	SOUTHERN	LdgNorthLabis	3	2	4.4	0.36	3.75	103.064979	2.391166	89.8456878662109	Tr	0	20613.7020664252	65128.26	0.776099979877472	0.776099979877472	182.67	young mature
1903	SOUTHERN	LdgNorthLabis	1	2	5.9	0.98	4.46	102.978463	2.393169	43.0014762878418	Tr	0	11896.5505035565	59988.89	0.679400026798248	0.679400026798248	173	immature
1904	SOUTHERN	LdgNorthLabis	2	2	4.5	0.62	5.54	102.978463	2.393169	43.0014762878418	Tr	0	11896.5505035565	59988.89	0.679400026798248	0.679400026798248	173	immature
1905	SOUTHERN	LdgNorthLabis	3	2	4.2	0.6	8.04	102.978463	2.393169	43.0014762878418	Tr	0	11896.5505035565	59988.89	0.679400026798248	0.679400026798248	173	immature
1957	SOUTHERN	LdgPekan	1	2	4.6	1.82	3.57	103.58657	1.843655	44.3914031982422	JK	0	19590.6633406751	42120.06	0.78930002450943	0.78930002450943	206.5	mature
1958	SOUTHERN	LdgPekan	2	2	4.3	1.91	3.21	103.58657	1.843655	44.3914031982422	JK	0	19590.6633406751	42120.06	0.78930002450943	0.78930002450943	206.5	mature
1959	SOUTHERN	LdgPekan	3	2	4.1	0.99	2.68	103.58657	1.843655	44.3914031982422	JK	0	19590.6633406751	42120.06	0.78930002450943	0.78930002450943	206.5	mature
1960	SOUTHERN	LdgPekan	1	2	5.1	2.11	3.75	103.601661	1.828117	42.3096389770508	JK	0	18863.4135659238	41898.92	0.871249973773956	0.871249973773956	206.83	mature
1961	SOUTHERN	LdgPekan	2	2	4.8	1.4	2.68	103.601661	1.828117	42.3096389770508	JK	0	18863.4135659238	41898.92	0.871249973773956	0.871249973773956	206.83	mature
1962	SOUTHERN	LdgPekan	3	2	4.8	0.72	1.96	103.601661	1.828117	42.3096389770508	JK	0	18863.4135659238	41898.92	0.871249973773956	0.871249973773956	206.83	mature
1963	SOUTHERN	LdgPekan	1	2	5	2.58	4.11	103.593743	1.807183	31.2757911682129	Tr	0	16435.6618810379	39599.47	0.862249970436096	0.862249970436096	205.17	mature
1964	SOUTHERN	LdgPekan	2	2	4.7	1.49	3.39	103.593743	1.807183	31.2757911682129	Tr	0	16435.6618810379	39599.47	0.862249970436096	0.862249970436096	205.17	mature
1965	SOUTHERN	LdgPekan	3	2	4.5	0.91	1.96	103.593743	1.807183	31.2757911682129	Tr	0	16435.6618810379	39599.47	0.862249970436096	0.862249970436096	205.17	mature
1966	SOUTHERN	LdgPekan	1	2	4.3	0.54	4.11	103.551059	1.863454	46.5940589904785	Tr	0	20434.7729019446	41497.27	0.876349985599518	0.876349985599518	206.17	mature
1967	SOUTHERN	LdgPekan	2	2	4.3	0.8	4.11	103.551059	1.863454	46.5940589904785	Tr	0	20434.7729019446	41497.27	0.876349985599518	0.876349985599518	206.17	mature
1968	SOUTHERN	LdgPekan	3	2	4.3	2.08	6.25	103.551059	1.863454	46.5940589904785	Tr	0	20434.7729019446	41497.27	0.876349985599518	0.876349985599518	206.17	mature
1969	SOUTHERN	LdgPekan	1	2	4.8	2.14	2.32	103.549991	1.891093	40.1837463378906	Tr	0	22899.4786028377	43918.24	0.805050015449524	0.805050015449524	207.58	mature
1970	SOUTHERN	LdgPekan	2	2	5.1	3.65	5.18	103.549991	1.891093	40.1837463378906	Tr	0	22899.4786028377	43918.24	0.805050015449524	0.805050015449524	207.58	mature
1971	SOUTHERN	LdgPekan	3	2	4.8	1.97	1.61	103.549991	1.891093	40.1837463378906	Tr	0	22899.4786028377	43918.24	0.805050015449524	0.805050015449524	207.58	mature
1972	SOUTHERN	LdgPekan	1	2	4.2	2.49	5.71	103.61359	1.822656	31.8677825927734	JK	0	19044.5549685544	41100.24	0.800650000572205	0.800650000572205	206.75	mature
1973	SOUTHERN	LdgPekan	2	2	4.3	1.52	5	103.61359	1.822656	31.8677825927734	JK	0	19044.5549685544	41100.24	0.800650000572205	0.800650000572205	206.75	mature
1974	SOUTHERN	LdgPekan	3	2	4.4	0.99	3.57	103.61359	1.822656	31.8677825927734	JK	0	19044.5549685544	41100.24	0.800650000572205	0.800650000572205	206.75	mature
1975	SOUTHERN	LdgPekan	1	2	4.4	5.39	12.32	103.561677	1.880494	36.3131370544434	Tr	0	22535.4134866223	43718.85	0.887799978256226	0.887799978256226	207.58	mature
1976	SOUTHERN	LdgPekan	2	2	4.5	4.93	19.64	103.561677	1.880494	36.3131370544434	Tr	0	22535.4134866223	43718.85	0.887799978256226	0.887799978256226	207.58	mature
1977	SOUTHERN	LdgPekan	3	2	4.6	4.75	18.57	103.561677	1.880494	36.3131370544434	Tr	0	22535.4134866223	43718.85	0.887799978256226	0.887799978256226	207.58	mature
1987	SOUTHERN	LdgSembrong	1	2	4.9	1.38	4.11	103.465596	1.901101	80.8415603637695	Tr	0	18252.7101370906	40090.61	0.853150010108948	0.853150010108948	206.5	mature
1988	SOUTHERN	LdgSembrong	2	2	4.8	0.78	2.86	103.465596	1.901101	80.8415603637695	Tr	0	18252.7101370906	40090.61	0.853150010108948	0.853150010108948	206.5	mature
1989	SOUTHERN	LdgSembrong	3	2	4.8	0.63	2.5	103.465596	1.901101	80.8415603637695	Tr	0	18252.7101370906	40090.61	0.853150010108948	0.853150010108948	206.5	mature
1990	SOUTHERN	LdgSembrong	1	2	4.6	1.5	3.93	103.464024	1.875764	78.8586807250977	Tr	0	16399.1455538794	37564.55	0.735249996185303	0.735249996185303	204.92	young mature
1991	SOUTHERN	LdgSembrong	2	2	4.6	1.19	3.75	103.464024	1.875764	78.8586807250977	Tr	0	16399.1455538794	37564.55	0.735249996185303	0.735249996185303	204.92	young mature
1992	SOUTHERN	LdgSembrong	3	2	4.5	0.92	2.5	103.464024	1.875764	78.8586807250977	Tr	0	16399.1455538794	37564.55	0.735249996185303	0.735249996185303	204.92	young mature
1993	SOUTHERN	LdgSembrong	1	2	5	0.62	3.75	103.459333	1.859532	59.9741477966309	Tr	0	14696.8888756705	35732.96	0.670350015163422	0.670350015163422	203.5	immature
1994	SOUTHERN	LdgSembrong	2	2	4.8	0.49	3.04	103.459333	1.859532	59.9741477966309	Tr	0	14696.8888756705	35732.96	0.670350015163422	0.670350015163422	203.5	immature
1995	SOUTHERN	LdgSembrong	3	2	4.7	0.33	3.93	103.459333	1.859532	59.9741477966309	Tr	0	14696.8888756705	35732.96	0.670350015163422	0.670350015163422	203.5	immature
2002	SOUTHERN	LdgSeriPulai	1	2	4.2	2.08	7.86	103.48304	1.635927	24.7369022369385	Tr	0	1066.98976267365	17520.88	0.828700006008148	0.828700006008148	201	mature
2003	SOUTHERN	LdgSeriPulai	2	2	4.6	1.1	5.18	103.48304	1.635927	24.7369022369385	Tr	0	1066.98976267365	17520.88	0.828700006008148	0.828700006008148	201	mature
2004	SOUTHERN	LdgSeriPulai	3	2	4	0.29	3.21	103.48304	1.635927	24.7369022369385	Tr	0	1066.98976267365	17520.88	0.828700006008148	0.828700006008148	201	mature
2008	SOUTHERN	LdgSeriPulai	1	2	4.6	1.34	8.39	103.494648	1.626017	30.9794597625732	Tr	0	1055.47741870184	17893.62	0.882200002670288	0.882200002670288	199	old
2009	SOUTHERN	LdgSeriPulai	2	2	4.4	0.87	6.61	103.494648	1.626017	30.9794597625732	Tr	0	1055.47741870184	17893.62	0.882200002670288	0.882200002670288	199	old
2010	SOUTHERN	LdgSeriPulai	3	2	4.4	0.6	8.93	103.494648	1.626017	30.9794597625732	Tr	0	1055.47741870184	17893.62	0.882200002670288	0.882200002670288	199	old
2011	SOUTHERN	LdgSeriPulai	1	2	4.7	1.91	6.25	103.496391	1.615254	32.4669303894043	Tr	0	1951.09423437768	17400.64	0.864149987697601	0.864149987697601	198.58	mature
2012	SOUTHERN	LdgSeriPulai	2	2	4.6	0.94	4.82	103.496391	1.615254	32.4669303894043	Tr	0	1951.09423437768	17400.64	0.864149987697601	0.864149987697601	198.58	mature
2013	SOUTHERN	LdgSeriPulai	3	2	4.6	0.6	5.36	103.496391	1.615254	32.4669303894043	Tr	0	1951.09423437768	17400.64	0.864149987697601	0.864149987697601	198.58	mature
2014	SOUTHERN	LdgSeriPulai	1	2	4.2	0.36	15.89	103.493606	1.597783	15.7025575637817	Tr	0	1425.55281574526	16075.6	0.781700015068054	0.781700015068054	198.25	mature
2015	SOUTHERN	LdgSeriPulai	2	2	4	1.53	6.61	103.493606	1.597783	15.7025575637817	Tr	0	1425.55281574526	16075.6	0.781700015068054	0.781700015068054	198.25	mature
2016	SOUTHERN	LdgSeriPulai	3	2	4	1.01	6.79	103.493606	1.597783	15.7025575637817	Tr	0	1425.55281574526	16075.6	0.781700015068054	0.781700015068054	198.25	mature
2023	SOUTHERN	LdgSg.SimpangKiri	1	2	4.7	1.29	5.89	102.995125	2.124161	3.39404726028442	Tr	0	762.584559259759	35192.72	0.761150002479553	0.761150002479553	178.25	mature
2024	SOUTHERN	LdgSg.SimpangKiri	2	2	4.7	1.01	7.68	102.995125	2.124161	3.39404726028442	Tr	0	762.584559259759	35192.72	0.761150002479553	0.761150002479553	178.25	mature
2025	SOUTHERN	LdgSg.SimpangKiri	3	2	4.5	0.65	7.14	102.995125	2.124161	3.39404726028442	Tr	0	762.584559259759	35192.72	0.761150002479553	0.761150002479553	178.25	mature
2026	SOUTHERN	LdgSg.SimpangKiri	1	2	4.4	1.2	5.89	103.001223	2.141105	4.31038188934326	Tr	0	848.385793885929	37169.41	0.861599981784821	0.861599981784821	179	mature
2027	SOUTHERN	LdgSg.SimpangKiri	2	2	4.3	0.64	4.64	103.001223	2.141105	4.31038188934326	Tr	0	848.385793885929	37169.41	0.861599981784821	0.861599981784821	179	mature
2028	SOUTHERN	LdgSg.SimpangKiri	3	2	4.3	0.29	3.57	103.001223	2.141105	4.31038188934326	Tr	0	848.385793885929	37169.41	0.861599981784821	0.861599981784821	179	mature
2029	SOUTHERN	LdgSg.SimpangKiri	1	2	3.8	0.93	17.32	102.977529	2.135741	9.16458797454834	Tr	1	0	35418.5	0.820249974727631	0.820249974727631	176.67	prime
2030	SOUTHERN	LdgSg.SimpangKiri	2	2	3.7	3.61	14.11	102.977529	2.135741	9.16458797454834	Tr	1	0	35418.5	0.820249974727631	0.820249974727631	176.67	prime
2031	SOUTHERN	LdgSg.SimpangKiri	3	2	3.5	5.5	17.32	102.977529	2.135741	9.16458797454834	Tr	1	0	35418.5	0.820249974727631	0.820249974727631	176.67	prime
2038	SOUTHERN	LdgTunDr.Ismail	1	1	4.5	1.41	6.61	103.366554	1.833993	47.0470848083496	Tr	0	4996.98756447482	28486.72	0.824050009250641	0.842599987983704	202.25	prime
2039	SOUTHERN	LdgTunDr.Ismail	2	1	4.5	0.87	6.96	103.366554	1.833993	47.0470848083496	Tr	0	4996.98756447482	28486.72	0.824050009250641	0.842599987983704	202.25	prime
2040	SOUTHERN	LdgTunDr.Ismail	3	1	5	0.6	4.46	103.366554	1.833993	47.0470848083496	Tr	0	4996.98756447482	28486.72	0.824050009250641	0.842599987983704	202.25	prime
2044	SOUTHERN	LdgTunDr.Ismail	1	1	4.3	1.62	7.86	103.346321	1.809693	25.2213478088379	Tr	0	2152.07019242859	25198.46	0.831049978733063	0.807399988174438	201.25	prime
2045	SOUTHERN	LdgTunDr.Ismail	2	1	4.2	0.95	7.68	103.346321	1.809693	25.2213478088379	Tr	0	2152.07019242859	25198.46	0.831049978733063	0.807399988174438	201.25	prime
2046	SOUTHERN	LdgTunDr.Ismail	3	1	3.8	0.38	7.32	103.346321	1.809693	25.2213478088379	Tr	0	2152.07019242859	25198.46	0.831049978733063	0.807399988174438	201.25	prime
2062	SOUTHERN	LdgTunDr.Ismail	1	1	4.7	0.93	5.71	103.337468	1.799708	33.7199325561523	Tr	0	1279.81622704029	23847.67	0.868950009346008	0.829500019550323	201.75	prime
2063	SOUTHERN	LdgTunDr.Ismail	2	1	4.4	1.04	3.93	103.337468	1.799708	33.7199325561523	Tr	0	1279.81622704029	23847.67	0.868950009346008	0.829500019550323	201.75	prime
2064	SOUTHERN	LdgTunDr.Ismail	3	1	4.4	0.66	5.89	103.337468	1.799708	33.7199325561523	Tr	0	1279.81622704029	23847.67	0.868950009346008	0.829500019550323	201.75	prime
2065	SOUTHERN	LdgTunDr.Ismail	1	1	5.2	0.96	4.29	103.39492	1.835981	32.2633094787598	Tr	0	8009.41270130936	29957.92	0.846300005912781	0.820200026035309	204.33	young mature
2066	SOUTHERN	LdgTunDr.Ismail	2	1	5.3	0.68	3.93	103.39492	1.835981	32.2633094787598	Tr	0	8009.41270130936	29957.92	0.846300005912781	0.820200026035309	204.33	young mature
2067	SOUTHERN	LdgTunDr.Ismail	3	1	5.1	0.81	5.18	103.39492	1.835981	32.2633094787598	Tr	0	8009.41270130936	29957.92	0.846300005912781	0.820200026035309	204.33	young mature
2080	SOUTHERN	LdgTunDr.Ismail	1	2	4.4	2.49	6.96	103.337468	1.799708	33.7199325561523	Tr	0	1279.81622704029	23847.67	0.868950009346008	0.868950009346008	201.75	mature
2081	SOUTHERN	LdgTunDr.Ismail	2	2	4.4	1.36	4.64	103.337468	1.799708	33.7199325561523	Tr	0	1279.81622704029	23847.67	0.868950009346008	0.868950009346008	201.75	mature
2082	SOUTHERN	LdgTunDr.Ismail	3	2	4.4	1.05	3.39	103.337468	1.799708	33.7199325561523	Tr	0	1279.81622704029	23847.67	0.868950009346008	0.868950009346008	201.75	mature
2083	SOUTHERN	LdgTunDr.Ismail	1	2	4.6	0.95	2.32	103.351558	1.845454	41.1294975280762	Tr	0	4370.50310128688	29143.37	0.85385000705719	0.85385000705719	202.33	mature
2084	SOUTHERN	LdgTunDr.Ismail	2	2	4.3	0.78	2.5	103.351558	1.845454	41.1294975280762	Tr	0	4370.50310128688	29143.37	0.85385000705719	0.85385000705719	202.33	mature
2085	SOUTHERN	LdgTunDr.Ismail	3	2	4.4	0.53	1.96	103.351558	1.845454	41.1294975280762	Tr	0	4370.50310128688	29143.37	0.85385000705719	0.85385000705719	202.33	mature
2086	SOUTHERN	LdgTunDr.Ismail	1	2	4	2.4	9.29	103.346321	1.809693	25.2213478088379	Tr	0	2152.07019242859	25198.46	0.831049978733063	0.831049978733063	201.25	prime
2087	SOUTHERN	LdgTunDr.Ismail	2	2	3.9	1.38	7.86	103.346321	1.809693	25.2213478088379	Tr	0	2152.07019242859	25198.46	0.831049978733063	0.831049978733063	201.25	prime
2088	SOUTHERN	LdgTunDr.Ismail	3	2	3.8	2.34	9.64	103.346321	1.809693	25.2213478088379	Tr	0	2152.07019242859	25198.46	0.831049978733063	0.831049978733063	201.25	prime
2089	SOUTHERN	LdgTunDr.Ismail	1	2	5.2	1.63	10.89	103.39492	1.835981	32.2633094787598	Tr	0	8009.41270130936	29957.92	0.846300005912781	0.846300005912781	204.33	prime
2090	SOUTHERN	LdgTunDr.Ismail	2	2	4.8	1.33	10.18	103.39492	1.835981	32.2633094787598	Tr	0	8009.41270130936	29957.92	0.846300005912781	0.846300005912781	204.33	prime
2091	SOUTHERN	LdgTunDr.Ismail	3	2	4.6	1.23	10	103.39492	1.835981	32.2633094787598	Tr	0	8009.41270130936	29957.92	0.846300005912781	0.846300005912781	204.33	prime
2092	SOUTHERN	LdgTunDr.Ismail	1	2	5.1	1.37	5.54	103.364625	1.815512	47.2584419250488	Tr	0	4246.72355950784	26506.78	0.838199973106384	0.838199973106384	201.33	young mature
2093	SOUTHERN	LdgTunDr.Ismail	2	2	4.8	0.82	6.25	103.364625	1.815512	47.2584419250488	Tr	0	4246.72355950784	26506.78	0.838199973106384	0.838199973106384	201.33	young mature
2094	SOUTHERN	LdgTunDr.Ismail	3	2	4.6	0.41	8.57	103.364625	1.815512	47.2584419250488	Tr	0	4246.72355950784	26506.78	0.838199973106384	0.838199973106384	201.33	young mature
2095	SOUTHERN	LdgTunDr.Ismail	1	2	4.5	2.29	2.5	103.378621	1.815449	54.3149452209473	Tr	0	5793.66540313764	27124.51	0.799950003623962	0.799950003623962	201.58	immature
2096	SOUTHERN	LdgTunDr.Ismail	2	2	4.7	1.2	3.39	103.378621	1.815449	54.3149452209473	Tr	0	5793.66540313764	27124.51	0.799950003623962	0.799950003623962	201.58	immature
2097	SOUTHERN	LdgTunDr.Ismail	3	2	4.4	1.44	1.96	103.378621	1.815449	54.3149452209473	Tr	0	5793.66540313764	27124.51	0.799950003623962	0.799950003623962	201.58	immature
2113	SOUTHERN	LdgUluRemis	1	2	4.7	0.95	2.5	103.449087	1.834836	47.6553268432617	Tr	0	11946.6366162207	32787.91	0.825399994850159	0.825399994850159	202.42	mature
2114	SOUTHERN	LdgUluRemis	2	2	4.4	0.57	2.32	103.449087	1.834836	47.6553268432617	Tr	0	11946.6366162207	32787.91	0.825399994850159	0.825399994850159	202.42	mature
2115	SOUTHERN	LdgUluRemis	3	2	4.3	0.64	1.79	103.449087	1.834836	47.6553268432617	Tr	0	11946.6366162207	32787.91	0.825399994850159	0.825399994850159	202.42	mature
2119	SOUTHERN	LdgUluRemis	1	2	5.2	1.17	1.61	103.507833	1.843479	49.6433372497559	N	0	16985.6465355072	36925.98	0.77130001783371	0.77130001783371	204	young mature
2120	SOUTHERN	LdgUluRemis	2	2	5	0.78	1.61	103.507833	1.843479	49.6433372497559	N	0	16985.6465355072	36925.98	0.77130001783371	0.77130001783371	204	young mature
2121	SOUTHERN	LdgUluRemis	3	2	4.7	0.26	1.96	103.507833	1.843479	49.6433372497559	N	0	16985.6465355072	36925.98	0.77130001783371	0.77130001783371	204	young mature
2122	SOUTHERN	LdgUluRemis	1	2	4.6	2.97	12.32	103.524483	1.853107	38.5160369873047	N	0	18892.3144331361	38849.56	0.805800020694733	0.805800020694733	205.25	young mature
2123	SOUTHERN	LdgUluRemis	2	2	4.5	1.78	7.5	103.524483	1.853107	38.5160369873047	N	0	18892.3144331361	38849.56	0.805800020694733	0.805800020694733	205.25	young mature
2124	SOUTHERN	LdgUluRemis	3	2	4.6	1.09	1.96	103.524483	1.853107	38.5160369873047	N	0	18892.3144331361	38849.56	0.805800020694733	0.805800020694733	205.25	young mature
2125	SOUTHERN	LdgUluRemis	1	2	4.2	1.34	4.82	103.490124	1.849467	53.3887596130371	N	0	16293.442263785	36413.47	0.705299973487854	0.705299973487854	203	immature
2126	SOUTHERN	LdgUluRemis	2	2	4.1	1.15	3.93	103.490124	1.849467	53.3887596130371	N	0	16293.442263785	36413.47	0.705299973487854	0.705299973487854	203	immature
2127	SOUTHERN	LdgUluRemis	3	2	4.1	0.79	3.75	103.490124	1.849467	53.3887596130371	N	0	16293.442263785	36413.47	0.705299973487854	0.705299973487854	203	immature
2128	SOUTHERN	LdgYongPeng	1	1	3.8	0.28	2.32	103.109676	2.043649	26.4632453918457	Tr	0	9326.16072984412	34501.86	0.827650010585785	0.816399991512299	185	mature
2129	SOUTHERN	LdgYongPeng	2	1	4.1	0.2	4.29	103.109676	2.043649	26.4632453918457	Tr	0	9326.16072984412	34501.86	0.827650010585785	0.816399991512299	185	mature
2130	SOUTHERN	LdgYongPeng	3	1	4.1	0.12	4.29	103.109676	2.043649	26.4632453918457	Tr	0	9326.16072984412	34501.86	0.827650010585785	0.816399991512299	185	mature
2131	SOUTHERN	LdgYongPeng	1	1	3.9	2.06	8.21	103.143132	2.078417	32.0870590209961	Tr	0	11454.1717571668	39852.82	0.828100025653839	0.846000015735626	189.25	mature
2132	SOUTHERN	LdgYongPeng	2	1	4	1.5	6.61	103.143132	2.078417	32.0870590209961	Tr	0	11454.1717571668	39852.82	0.828100025653839	0.846000015735626	189.25	mature
2133	SOUTHERN	LdgYongPeng	3	1	4	1.16	5	103.143132	2.078417	32.0870590209961	Tr	0	11454.1717571668	39852.82	0.828100025653839	0.846000015735626	189.25	mature
2137	SOUTHERN	LdgYongPeng	1	1	5.2	2.35	7.5	103.101205	2.087859	26.395263671875	Tr	0	7929.1117648122	37576.23	0.736699998378754	0.710099995136261	184	old
2138	SOUTHERN	LdgYongPeng	2	1	5.4	0.75	2.32	103.101205	2.087859	26.395263671875	Tr	0	7929.1117648122	37576.23	0.736699998378754	0.710099995136261	184	old
2139	SOUTHERN	LdgYongPeng	3	1	5.4	0.4	1.79	103.101205	2.087859	26.395263671875	Tr	0	7929.1117648122	37576.23	0.736699998378754	0.710099995136261	184	old
2140	SOUTHERN	LdgYongPeng	1	1	4.8	1.82	7.86	103.117145	2.083422	36.7045593261719	Tr	0	9644.08233160723	38316.22	0.814499974250793	0.770900011062622	185.75	mature
2141	SOUTHERN	LdgYongPeng	2	1	4.8	1.03	5.89	103.117145	2.083422	36.7045593261719	Tr	0	9644.08233160723	38316.22	0.814499974250793	0.770900011062622	185.75	mature
2142	SOUTHERN	LdgYongPeng	3	1	4.8	0.61	5.18	103.117145	2.083422	36.7045593261719	Tr	0	9644.08233160723	38316.22	0.814499974250793	0.770900011062622	185.75	mature
2143	SOUTHERN	LdgYongPeng	1	1	4.9	0.81	3.04	103.134518	2.048023	16.9736156463623	Tr	0	12016.8814829616	36810.38	0.847800016403198	0.822300016880035	186.83	mature
2144	SOUTHERN	LdgYongPeng	2	1	5.3	1.04	3.75	103.134518	2.048023	16.9736156463623	Tr	0	12016.8814829616	36810.38	0.847800016403198	0.822300016880035	186.83	mature
2145	SOUTHERN	LdgYongPeng	3	1	5.2	0.22	2.32	103.134518	2.048023	16.9736156463623	Tr	0	12016.8814829616	36810.38	0.847800016403198	0.822300016880035	186.83	mature
2146	SOUTHERN	LdgYongPeng	1	1	4.9	1.77	6.79	103.156515	2.059739	53.4279632568359	Tr	0	9965.08321035355	39474.35	0.739400029182434	0.824500024318695	189.25	mature
2147	SOUTHERN	LdgYongPeng	2	1	4.8	1.38	4.29	103.156515	2.059739	53.4279632568359	Tr	0	9965.08321035355	39474.35	0.739400029182434	0.824500024318695	189.25	mature
2148	SOUTHERN	LdgYongPeng	3	1	4.7	1.32	5.18	103.156515	2.059739	53.4279632568359	Tr	0	9965.08321035355	39474.35	0.739400029182434	0.824500024318695	189.25	mature
2149	SOUTHERN	LdgYongPeng	1	2	4.7	1.33	2.68	103.101205	2.087859	26.395263671875	Tr	0	7929.1117648122	37576.23	0.736699998378754	0.736699998378754	184	old
2150	SOUTHERN	LdgYongPeng	2	2	4.4	0.37	1.61	103.101205	2.087859	26.395263671875	Tr	0	7929.1117648122	37576.23	0.736699998378754	0.736699998378754	184	old
2151	SOUTHERN	LdgYongPeng	3	2	4.4	0.28	1.79	103.101205	2.087859	26.395263671875	Tr	0	7929.1117648122	37576.23	0.736699998378754	0.736699998378754	184	old
2152	SOUTHERN	LdgYongPeng	1	2	3.8	1.38	7.68	103.134518	2.048023	16.9736156463623	Tr	0	12016.8814829616	36810.38	0.847800016403198	0.847800016403198	186.83	old
2153	SOUTHERN	LdgYongPeng	2	2	3.6	0.66	5.54	103.134518	2.048023	16.9736156463623	Tr	0	12016.8814829616	36810.38	0.847800016403198	0.847800016403198	186.83	old
2154	SOUTHERN	LdgYongPeng	3	2	3.9	0.48	9.46	103.134518	2.048023	16.9736156463623	Tr	0	12016.8814829616	36810.38	0.847800016403198	0.847800016403198	186.83	old
2155	SOUTHERN	LdgYongPeng	1	2	3.9	2.53	7.86	103.156515	2.059739	53.4279632568359	Tr	0	9965.08321035355	39474.35	0.739400029182434	0.739400029182434	189.25	old
2156	SOUTHERN	LdgYongPeng	2	2	3.9	1.73	7.5	103.156515	2.059739	53.4279632568359	Tr	0	9965.08321035355	39474.35	0.739400029182434	0.739400029182434	189.25	old
2157	SOUTHERN	LdgYongPeng	3	2	4	1.02	6.61	103.156515	2.059739	53.4279632568359	Tr	0	9965.08321035355	39474.35	0.739400029182434	0.739400029182434	189.25	old
2158	SOUTHERN	LdgYongPeng	1	2	4.4	0.6	3.39	103.109676	2.043649	26.4632453918457	Tr	0	9326.16072984412	34501.86	0.827650010585785	0.827650010585785	185	mature
2159	SOUTHERN	LdgYongPeng	2	2	4.4	0.53	3.93	103.109676	2.043649	26.4632453918457	Tr	0	9326.16072984412	34501.86	0.827650010585785	0.827650010585785	185	mature
2160	SOUTHERN	LdgYongPeng	3	2	4.2	0.31	10.36	103.109676	2.043649	26.4632453918457	Tr	0	9326.16072984412	34501.86	0.827650010585785	0.827650010585785	185	mature
2161	SOUTHERN	LdgYongPeng	1	2	4.3	2.05	7.14	103.117145	2.083422	36.7045593261719	Tr	0	9644.08233160723	38316.22	0.814499974250793	0.814499974250793	185.75	mature
2162	SOUTHERN	LdgYongPeng	2	2	4.2	1.21	6.96	103.117145	2.083422	36.7045593261719	Tr	0	9644.08233160723	38316.22	0.814499974250793	0.814499974250793	185.75	mature
2163	SOUTHERN	LdgYongPeng	3	2	4.4	0.83	5.54	103.117145	2.083422	36.7045593261719	Tr	0	9644.08233160723	38316.22	0.814499974250793	0.814499974250793	185.75	mature
2164	SOUTHERN	LdgYongPeng	1	2	4	2.82	8.93	103.143132	2.078417	32.0870590209961	Tr	0	11454.1717571668	39852.82	0.828100025653839	0.828100025653839	189.25	mature
2165	SOUTHERN	LdgYongPeng	2	2	4	2.2	8.04	103.143132	2.078417	32.0870590209961	Tr	0	11454.1717571668	39852.82	0.828100025653839	0.828100025653839	189.25	mature
2166	SOUTHERN	LdgYongPeng	3	2	4.1	2.21	9.29	103.143132	2.078417	32.0870590209961	Tr	0	11454.1717571668	39852.82	0.828100025653839	0.828100025653839	189.25	mature
