# Supplementary material for: The older, the better: a comprehensive survey of soil organic carbon under commercial oil palm plantations
Source: Environ Monit Assess. 2024 Dec 21;197(1):86. doi: 10.1007/s10661-024-13540-y (PMC11663155; doi:10.1007/s10661-024-13540-y)
Supplement: Supplementary file 4 — Supplementary file4 (R 15.5 KB) [file 10661_2024_13540_MOESM4_ESM.r]

# Read in the file and turn into SpatialPoints -------------

# Create an empty raster with the correct resolution for SOC data -------------
library(raster)
library(rnaturalearth)
# CRS("+init=epsg:3375")
socRaster <- raster(xmn = 221342.1,   # set minimum x coordinate
                    xmx = 778628.4,    # set maximum x coordinate
                    ymn = -1.736743,     # set minimum y coordinate
                    ymx = 775263,     # set maximum y coordinate
                    res = c(710, 710), # resolution in c(x,y) direction
                    crs = '+proj=omerc +no_uoff +lat_0=4 +lonc=102.25 +alpha=323.025796466667 +gamma=323.130102361111 +k=0.99984 +x_0=804671
+y_0=0 +ellps=GRS80 +units=m +no_defs') 
socRaster[] <- seq(from = 1, to = ncell(socRaster), by = 1)
plot(socRaster)

# Crop the raster to the shapefile -------------
malaysia <- ne_countries(scale = 10, country = "Malaysia", returnclass = "sf")
MYS.extent = extent(100, 105.0021, -8.881784e-16, 7.002083)
west.malaysia = sf::st_crop(malaysia[1], c(xmin= 100, ymin = -8.881784e-16, 
                                           xmax = 105.0021, ymax = 7.002083))
plot(west.malaysia)

peninsular.malaysia <- sf::st_transform(west.malaysia, '+proj=omerc +no_uoff +lat_0=4 +lonc=102.25 +alpha=323.025796466667 +gamma=323.130102361111 +k=0.99984 +x_0=804671
+y_0=0 +ellps=GRS80 +units=m +no_defs')
plot(peninsular.malaysia)

malaysia.boundary <- peninsular.malaysia %>% sf::st_cast("POLYGON")
plot(malaysia.boundary)

socRasterCropped <- raster::mask(crop(socRaster, malaysia.boundary), 
                                      malaysia.boundary, main = "Inverse = T")
plot(socRasterCropped)
plot(points, add = TRUE, pch = 19)

# Read in the geology shapefile -------------

setwd("/Users/karolinagolicz/Desktop/Malay paper/Analysis/MYS geology")
geology <- sf::read_sf(dsn = ".", layer = "geology")
plot(geology[4])
same.crs(geology, malaysia.boundary)
crs(geology)

geology_MYS <- sf::st_transform(geology, '+proj=omerc +no_uoff +lat_0=4 +lonc=102.25 +alpha=323.025796466667 +gamma=323.130102361111 +k=0.99984 +x_0=804671
+y_0=0 +ellps=GRS80 +units=m +no_defs')
plot(geology_MYS[4])
same.crs(geology_MYS, malaysia.boundary)

geology_cropped = sf::st_crop(geology_MYS, extent(malaysia.boundary))
plot(geology_cropped[4])

names(geology_cropped)
parent_material <- geology_cropped[!geology_cropped$GLG=='H2O',]
plot(parent_material[4])
parent_material$GLG

tmap_mode("view") # you will generate standard maps otherwise
tm_shape(parent_material) + tm_fill("GLG")

parent_material <- st_join(pts, geology_cropped, join = st_nearest_feature)

# Distance from coastline -----------------------------
grid <- sf::st_make_grid(malaysia.boundary, cellsize = 710, what = "centers")
grid <- sf::st_intersection(grid, malaysia.boundary)  
plot(grid)
malaysia.boundary <- sf::st_cast(malaysia.boundary, "MULTILINESTRING")
dist2 <- sf::st_distance(malaysia.boundary, grid)
head(dist2[1,])
df <- data.frame(dist = as.vector(dist2)/1000, sf::st_coordinates(grid))
library(RColorBrewer)
col_dist <- brewer.pal(11, "RdGy")

ggplot(df, aes(X, Y, fill = dist))+ #variables
  geom_tile()+ #geometry
  scale_fill_gradientn(colours = rev(col_dist))+ #colors for plotting the distance
  labs(fill = "Distance (km)")+ #legend name
  theme_void()+ #map theme
  theme(legend.position = "bottom") #legend position

ext <- extent(as(grid, "Spatial"))
r <- raster(resolution = 1000, ext = ext, crs = '+proj=omerc +no_uoff +lat_0=4 +lonc=102.25 +alpha=323.025796466667 +gamma=323.130102361111 +k=0.99984 +x_0=804671
+y_0=0 +ellps=GRS80 +units=m +no_defs')
dist_sf <- sf::st_as_sf(df, coords = c("X", "Y")) %>% sf::st_set_crs('+proj=omerc +no_uoff +lat_0=4 +lonc=102.25 +alpha=323.025796466667 +gamma=323.130102361111 +k=0.99984 +x_0=804671
+y_0=0 +ellps=GRS80 +units=m +no_defs')
dist_raster <- rasterize(dist_sf, r, "dist", fun = mean)
plot(dist_raster)
writeRaster(dist_raster, file = '/Users/karolinagolicz/Desktop/Malay paper/Analysis/outputs/dist_malaysia.tif', 
            format = "GTiff", overwrite = TRUE)

# Spatial data: Topographical predictors -----------------------------

# Note: The spatial resolution of SOC data is close to 710m x 710m (i.e., 0.5km2 
# or 50ha). We are using HIGHER resolution raster files i.e., 250m x 250m 
# (approximately, 0.06km2 or 6.25ha).

# Before fitting a spatial model, all rasters should be resampled to the same 
# resolution (functions: aggregate for decreasing spatial resolution for either 
# categorical [fun = modal] or continuous [usually, fun = mean] data,
# disaggregate for increasing spatial resolution [for stacking] or
# resample (to get the exact resolution of another raster)

# setwd("/Users/karolinagolicz/Desktop/Malay paper/Analysis/topography/fabdem")

# topo.list <- list.files("/Users/karolinagolicz/Desktop/Malay paper/Analysis/topography/fabdem", 
#                       full.names = TRUE, pattern = ".tif$")
# topo_raster_stack = stack(topo.list)
# plot(topo_raster_stack)
# names(topo_raster_stack) = c('aspect','hillshade','plan_curvature',
#                             'profile_curvature', 'slope_deg',
#                             'slope_perc','slope_rad','TWI1','TWI2', 
#                             'elevation')
# topography_50ha = resample(topo_raster_stack, socRaster, method = 'bilinear')
# writeRaster(topography_50ha, 
#            filename="/Users/karolinagolicz/Desktop/Malay paper/Analysis/topography/fabdem/topography_50ha.tif")
# res(topography_50ha)

topo_values = terra::extract(x = topo_raster_stack, y = points, method = "simple") 
# bilinear (interpolation from 4 nearest raster cells)

topo_data = cbind(points, topo_values)
  
corr <- abs(cor(topo_data)) # Correlation in absolute value
corr
colors <- dmat.color(corr)
order <- order.single(corr)

cpairs(topo_data, order, panel.colors = colors, gap = 0.5,
       main = "Sorted and colored topographical variables by correlation")

# Spatial data: Climatic predictors -----------------------------
# Precipitation
prec.list = list.files(path = "/Users/karolinagolicz/Desktop/Malay paper/Analysis/wc2.1_30s_prec", 
                       pattern='.tif$', all.files=T, full.names=T)
all.prec.rasters = stack(prec.list)
plot(all.prec.rasters)

MYS.prec = crop(all.prec.rasters, MYS.extent)
names(MYS.prec) = c('Jan','Feb','Mar','Apr','May','Jun','Jul','Aug','Sep', 
                    'Oct','Nov','Dec')
plot(MYS.prec)
crs(MYS.prec)

prec.average.df = cellStats(MYS.prec, stat = 'mean')
prec.var.df = cellStats(MYS.prec, stat = 'var')
plot(prec.average.df)
mean(prec.average.df)

all.prec.MYS = stack(MYS.prec)
annual.prec = calc(all.prec.MYS, fun = mean)
res(annual.prec)

annual.prec_50ha = disaggregate(annual.prec, 2, fun = mean)
plot(annual.prec_50ha)
res(annual.prec_50ha)

prec = terra::extract(annual.prec, points.WGS84)
plot(mineral.soil$SOC ~ prec,
     xlab = "Annual precipitation (mm)",
     ylab = 'Soil organic carbon (%)',
     cex.lab = 1.5)
abline(lm(mineral.soil$SOC ~ prec))
cor(mineral.soil$SOC, prec)

setwd("/Users/karolinagolicz/Desktop/Malay paper/Data analysis/wc2.1_30s_prec")
june = crop(raster('wc2.1_30s_prec_06.tif'), MYS.extent)
july = crop(raster('wc2.1_30s_prec_07.tif'), MYS.extent)
august = crop(raster('wc2.1_30s_prec_08.tif'), MYS.extent)
dry.season = stack(june, july, august)
dry.season.prec = calc(dry.season, fun = mean)
low.prec = terra::extract(dry.season.prec, points.WGS84) #mean precipitation over the dry season
plot(low.prec,mineral.soil$SOC)
cor(mineral.soil$SOC, low.prec)

coplot(mineral.soil$SOC ~ low.prec | mineral.soil$texture.class, 
       ylab = "SOC", xlab = "Precipitation", 
       data = mineral.soil)

# all raster files from the folder
all.temp.rasters = stack(temp.list)
MYS.temp = crop(all.temp.rasters, MYS.extent)
names(MYS.temp) = c('Jan','Feb','Mar','Apr','May','Jun','Jul','Aug','Sep', 
                    'Oct','Nov','Dec')
plot(MYS.temp)
crs(MYS.temp)

temp.average.df = cellStats(MYS.temp, stat = 'mean')
temp.var.df = cellStats(MYS.temp, stat = 'var')
plot(temp.average.df)
mean(temp.average.df)

all.temp.MYS = stack(MYS.temp)
annual.temp = calc(all.temp.MYS, fun = mean)

temp = terra::extract(annual.temp, points.WGS84)
plot(mineral.soil$SOC ~ temp,
     xlab = "Annual temperature (C)",
     ylab = 'Soil organic carbon (%)',
     cex.lab = 1.5)
abline(lm(mineral.soil$SOC ~ temp))
cor(mineral.soil$SOC, temp)

coplot(mineral.soil$SOC ~ temp | mineral.soil$region, 
       ylab = "SOC", xlab = "Temperature", 
       data = mineral.soil)

# Spatial data: Vegetation predictors ---------------------------
# NDVI = density of green on an area of land, EVI = NDVI but corrects for canopy background noise
setwd("/Users/karolinagolicz/Downloads/remote sensing")

c2015 = subset(mineral.soil, campaign=='1') 
c2019 = subset(mineral.soil, campaign=='2')

points2015 = data.frame(x = c2015$x, y = c2015$y)
coordinates(points2015) <- c("x","y")
CRS.PMY = CRS("+proj=omerc +no_uoff +lat_0=4 +lonc=102.25 +alpha=323.025796466667
+gamma=323.130102361111 +k=0.99984 +x_0=804671 +y_0=0 +ellps=GRS80 +units=m
+no_defs") 
proj4string(points2015) <- CRS.PMY
CRS.WGS84 = CRS("+proj=longlat +datum=WGS84 +no_defs")
points2015.WGS84 = spTransform(points2015, CRS.WGS84)

points2019 = data.frame(x = c2019$x, y = c2019$y)
coordinates(points2019) <- c("x","y")
proj4string(points2019) <- CRS.PMY
points2019.WGS84 = spTransform(points2019, CRS.WGS84)

m.EVI.2015.raster = raster('meanEVI250_2014_2015.tif')
plot(m.EVI.2015.raster)
plot(points2015.WGS84, add = TRUE, pch = 16)
m.EVI.2015 = terra::extract(m.EVI.2015.raster, points2015.WGS84)

m.EVI.2019.raster = raster('meanEVI250_2018_2019.tif')
plot(m.EVI.2019.raster)
plot(points2019.WGS84, add = TRUE, pch = 16)
m.EVI.2019 = terra::extract(m.EVI.2019.raster, points2019.WGS84)

m.NDVI.2015.raster = raster('meanNDVI250_2014_2015.tif')
m.NDVI.2015 = terra::extract(m.NDVI.2015.raster, points2015.WGS84)

m.NDVI.2019.raster = raster('meanNDVI250_2018_2019.tif')
m.NDVI.2019 = terra::extract(m.NDVI.2019.raster, points2019.WGS84)

md.EVI.2015.raster = raster('medianEVI250_2014_2015.tif')
md.EVI.2015 = terra::extract(md.EVI.2015.raster, points2015.WGS84)

md.EVI.2019.raster = raster('medianEVI250_2018_2019.tif')
md.EVI.2019 = terra::extract(md.EVI.2019.raster, points2019.WGS84)

md.NDVI.2015.raster = raster('medianNDVI250_2014_2015.tif')
md.NDVI.2015 = terra::extract(md.NDVI.2015.raster, points2015.WGS84)

md.NDVI.2019.raster = raster('medianNDVI250_2018_2019.tif')
md.NDVI.2019 = terra::extract(md.NDVI.2019.raster, points2019.WGS84)

# Impact of raster resolution

md.NDVI.2019.raster.500 = raster('medianNDVI500_2018_2019.tif')
md.NDVI.2019.500 = terra::extract(md.NDVI.2019.raster.500, points2019.WGS84)
md.NDVI.2019.raster.1000 = raster('medianNDVI1000_2018_2019.tif')
md.NDVI.2019.1000 = terra::extract(md.NDVI.2019.raster.1000, points2019.WGS84)

plot(c2019$SOC ~ md.NDVI.2019,
     xlab = "Median NDVI",
     ylab = 'Soil organic carbon (%)',
     cex.lab = 1.5)
abline(lm(c2019$SOC ~ md.NDVI.2019))

plot(c2019$SOC ~ md.NDVI.2019.500,
     xlab = "Median NDVI",
     ylab = 'Soil organic carbon (%)',
     cex.lab = 1.5)
abline(lm(c2019$SOC ~ md.NDVI.2019.500))     

plot(c2019$SOC ~ md.NDVI.2019.1000,
     xlab = "Median NDVI",
     ylab = 'Soil organic carbon (%)',
     cex.lab = 1.5)
abline(lm(c2019$SOC ~ md.NDVI.2019.1000))  

# Correlations with remote sensing products for 2015

remote.sensing.2015 = data.frame(c2015$ID, c2015$SOC, m.EVI.2015, m.NDVI.2015, 
                                 md.EVI.2015, md.NDVI.2015)
colnames(remote.sensing.2015)[1] <- "ID"
colnames(remote.sensing.2015)[2] <- "SOC"
colnames(remote.sensing.2015)[3] <- "m.EVI"
colnames(remote.sensing.2015)[4] <- "m.NDVI"
colnames(remote.sensing.2015)[5] <- "md.EVI"
colnames(remote.sensing.2015)[6] <- "md.NDVI"

corr <- abs(cor(remote.sensing.2015[-1])) # Correlation in absolute value
corr
colors <- dmat.color(corr)
order <- order.single(corr)
cpairs(remote.sensing.2015[-1], order, panel.colors = colors, gap = 0.5,
       main = "Sorted and colored remote sensing variables by correlation")

# Correlations with remote sensing products for 2019

remote.sensing.2019 = data.frame(c2019$ID, c2019$SOC, m.EVI.2019, m.NDVI.2019, 
                                 md.EVI.2019, md.NDVI.2019)
colnames(remote.sensing.2019)
colnames(remote.sensing.2019)[1] <- "ID"
colnames(remote.sensing.2019)[2] <- "SOC"
colnames(remote.sensing.2019)[3] <- "m.EVI"
colnames(remote.sensing.2019)[4] <- "m.NDVI"
colnames(remote.sensing.2019)[5] <- "md.EVI"
colnames(remote.sensing.2019)[6] <- "md.NDVI"

corr <- abs(cor(remote.sensing.2019[-1])) # Correlation in absolute value
corr
colors <- dmat.color(corr)
order <- order.single(corr)
cpairs(remote.sensing.2019[-1], order, panel.colors = colors, gap = 0.5,
       main = "Sorted and colored remote sensing variables by correlation")

# Correlations with remote sensing products for combined years

remote.sensing <- rbind(remote.sensing.2015, remote.sensing.2019)
remote.sensing <- remote.sensing[order(remote.sensing$ID, decreasing=TRUE),]
is.numeric(remote.sensing$ID)
remote.sensing$ID <- as.numeric(remote.sensing$ID)
is.numeric(remote.sensing$ID)
remote.sensing = remote.sensing[order(remote.sensing$ID),]
head(mineral.soil)
head(remote.sensing)

plot(remote.sensing$SOC ~ remote.sensing$md.NDVI,
     xlab = "Median NDVI",
     ylab = 'Soil organic carbon (%)',
     cex.lab = 1.5)
abline(0,1)  

corr <- abs(cor(remote.sensing[-1])) # Correlation in absolute value
corr
colors <- dmat.color(corr)
order <- order.single(corr)
cpairs(remote.sensing[-1], order, panel.colors = colors, gap = 0.5,
       main = "Sorted and colored remote sensing variables by correlation")

points.WGS84 = spTransform(points, CRS.WGS84)
md.NDVI = terra::extract(md.NDVI.2019.raster, points.WGS84)
plot(md.NDVI.2019.raster)
plot(points.WGS84, add=TRUE)

plot(mineral.soil$SOC ~ md.NDVI,
     xlab = "Median NDVI",
     ylab = 'Soil organic carbon (%)',
     cex.lab = 1.5)
abline(0,1)  

# Interactive mapping -----------------------------
mineral.soil = spTransform(mineral.soil, CRS.WGS84)
leaf.mineral.soil = as.data.frame(mineral.soil)

natural_breaks_SOC = getJenksBreaks(leaf.mineral.soil$SOC, 5) 
leaf.mineral.soil$SOC_class <- cut(leaf.mineral.soil$SOC, 
                                   breaks = c(-0.01, 1.21, 2.09, 3.36, 5.88),
                                   labels = c("very low", "low", "moderate", "high"))
table(leaf.mineral.soil$SOC_class, leaf.mineral.soil$texture.class)

info <- colorFactor(c("yellow", "orange", "brown", "black"),
                    domain = unique(leaf.mineral.soil$SOC_class))
# pal = colorNumeric(palette = "YlGnBu", domain = topsoil.C2$SOC)

palm.oil.SOC = leaflet(leaf.mineral.soil) %>%
  addProviderTiles('Esri.WorldImagery') %>% # addTiles()
  addCircleMarkers(color = ~info(SOC_class),
                   stroke = FALSE, 
                   fillOpacity = 0.65,
                   lng = ~x, lat = ~y,
                   popup = ~as.character(age)) %>%
  addLegend(position = 'bottomright', 
            pal = info,
            values = ~ SOC_class,
            title = 'SOC (%)')
my_icons <- iconList(
  sandy = makeIcon(iconUrl = "https://www.freeiconspng.com/uploads/black-circle-icon-23.png",
                   iconWidth = 10, iconHeight = 10),
  sandy_loam = makeIcon(iconUrl = "https://www.freeiconspng.com/uploads/black-square-frame-23.png",
                        iconWidth = 10, iconHeight = 10),
  clayey = makeIcon(iconUrl = "https://www.freeiconspng.com/uploads/triangle-png-28.png",
                    iconWidth = 10, iconHeight = 10), 
  other = makeIcon("https://www.freeiconspng.com/img/41631",
                   iconWidth = 10, iconHeight = 10))

palm.oil.SOC %>% addMarkers(lng = ~x, lat = ~y, 
                            icon = ~ my_icons[texture.class],
                            clusterOptions = markerClusterOptions())
