# Supplementary material for: The older, the better: a comprehensive survey of soil organic carbon under commercial oil palm plantations
Source: Environ Monit Assess. 2024 Dec 21;197(1):86. doi: 10.1007/s10661-024-13540-y (PMC11663155; doi:10.1007/s10661-024-13540-y)
Supplement: Supplementary file 5 — Supplementary file5 (R 16.7 KB) [file 10661_2024_13540_MOESM5_ESM.r]

rm(list = lsf.str())
rm(list = ls())

# Final selection of covariates  -----------------------------
final_selection = read.csv(".../SEM.csv")
str(final_selection)
head(final_selection)

final_selection$region <- as.factor(final_selection$region)
final_selection$estate <- as.factor(final_selection$estate)
final_selection$depth <- as.factor(final_selection$depth)
final_selection$campaign <- as.factor(final_selection$campaign)
final_selection$geology <- as.factor(final_selection$geology)
final_selection$peatlands <- as.factor(final_selection$peatlands)
final_selection$age_class <- as.factor(final_selection$age_class)
final_selection$cubSOC <- final_selection$SOC^(1/3)

topsoil = subset(final_selection, depth == '1')
subsoil = subset(final_selection, depth == '2')
deepsoil = subset(final_selection, depth == '3')
  
topsoil_fs <- topsoil %>% dplyr::mutate(across(where(is.numeric), scale))
table(topsoil_fs$estate)
table(topsoil_fs$geology)
boxplot(topsoil_fs$SOC~topsoil_fs$geology)
#  topsoil_fs <- topsoil_fs %>% dplyr::mutate(geology = recode(geology, 
#                                    "C" = "Mesozoic",
#                                     "D" = "Paleozoic",
#                                       "JK" = "Mesozoic",
#                                       "N" = "Cenozoic",
#                                       "O" = "Paleozoic",
#                                       "Q" = "Cenozoic",
#                                       "S" = "Paleozoic",
#                                       "T" = "Cenozoic",
#                                       "Tr" = "Mesozoic" ))
topsoil_fs <- topsoil_fs %>% dplyr::mutate(geology = recode(geology, 
"C" = "Other",
"JK" = "Other",
"N" = "Other",
"O" = "Other",
"T" = "Other"))
str(topsoil_fs)

topsoil_fs$x <- topsoil$x
topsoil_fs$y <- topsoil$y
topsoil_fs$SOC <- topsoil$SOC
topsoil_fs$cubSOC <- topsoil$SOC^(1/3)
topsoil_fs['scSOC'] <- scale(topsoil$SOC^(1/3))
topsoil_fs['logSOC'] <- scale(log(topsoil$SOC))
topsoil_fs['logpH'] <- log(topsoil$pH)
topsoil_fs$dist_coast <- scale(log(topsoil$dist_coast))

topsoil_fs$mdNDVI <- scale(sqrt((topsoil$mdNDVI)))
library(MASS)
library(lme4)

f = region + campaign + pH + CEC + ELE + geology + peatlands + dist_peatland + dist_coast + mdNDVI_C1 + mdNDVI + MAP + age_class

LME0 = lme(cubSOC ~ 1, random = ~1|estate, method = "ML", data = topsoil_fs)
LME1 = lme(cubSOC ~ region + pH + CEC + dist_coast + age_class + geology, 
           random = ~1|estate, weights = varIdent(form = ~ 1 | age_class),
           method = "ML", data = topsoil_fs)

anova(LME0, LME1)
summary(LME1)

anova(LME0, LME1)
summary(LME1)

R.LME0 = resid(LME0, type = 'p')
plot(LME0)

R.LME = resid(LME1, type = 'p')
plot(LME1)
shapiro.test(R.LME)
qqnorm(R.LME, pch = 1, frame = FALSE)
qqline(R.LME, col = "red", lwd = 2)

bartlett.test(R.LME~region, data=topsoil_fs)
bartlett.test(R.LME~campaign, data=topsoil_fs)
bartlett.test(R.LME~geology, data=topsoil_fs)

plot(R.LME~pH, data=topsoil_fs)
plot(R.LME~CEC, data=topsoil_fs)
plot(R.LME~dist_coast, data=topsoil_fs)
plot(R.LME~mdNDVI, data=topsoil_fs)
plot(R.LME~mdNDVI, data=topsoil_fs) # very problematic predictor

E = resid(LME1, type = "normalized")
spatial.errors <- data.frame(E, topsoil_fs$x,topsoil_fs$y)
spatial.errors # use the headings from the data frame spatial.errors
# for the coordinates function
coordinates(spatial.errors) <- c("topsoil_fs.x","topsoil_fs.y")
B1 <- bubble(spatial.errors,"E",col=c("dark green","orange"),
             main="Residuals", xlab="X-coordinates",
             ylab="Y-coordinates") # no clustering present

predictedSOC = predict(LME1, topsoil_fs)
topsoil_fs["Predicted"] <- predictedSOC

plot(topsoil_fs$Predicted, topsoil_fs$cubSOC,
     xlab = 'Measured SOC',
     ylab = 'Predicted SOC',
     xlim = c(1, 2.5),
     ylim = c(1, 2.5))
abline(0,1) # the fit should be tight

# Fitting an SEM model  -----------------------------
# Load required libraries
library(ape)
library(caper) 
library(nlme) 
library(lavaan) 
library(piecewiseSEM)
library(multcompView)

# Split into topsoil, subsoil and deepsoil; variables were scaled, no N/As
topsoil = subset(final_selection, depth == '1')
subsoil = subset(final_selection, depth == '2')
deepsoil = subset(final_selection, depth == '3')

topsoil_psem <- topsoil
topsoil_psem <- topsoil_psem %>% dplyr::mutate(geology = recode(geology, 
                                                            "C" = "Other",
                                                            "JK" = "Other",
                                                            "N" = "Other",
                                                            "O" = "Other",
                                                            "T" = "Other"))
topsoil_psem$dist_coast <- log(topsoil$dist_coast)
topsoil_psem['cubSOC'] <- topsoil$SOC^(1/3)
topsoil_psem['logpH'] <- log(topsoil$pH)
topsoil_psem['logCEC'] <- log(topsoil$CEC)
topsoil_psem['logNDVI'] <- log(topsoil$mdNDVI)
topsoil_psem['scMAP'] <- scale(topsoil$MAP)

topsoil_psem$x <- topsoil$x
topsoil_psem$y <- topsoil$y

topsoil_psem['age']<- factor(topsoil_psem$age_class, order = TRUE, 
                             levels = c("immature", "young mature", "prime", "mature", "old"))

library(MASS)

# Create interaction term
# int = topsoil$CEC * topsoil$geology 
# correlation = corExp(form=~x+y|campaign) not needed based on the residuals

library(piecewiseSEM)
topsoil_model.sem = psem(
  # Predicting pH
  pH = lme(logpH ~ region + age_class + campaign + geology, 
           random = ~ 1 | estate, weights = varIdent(form = ~ 1 | age_class), data = topsoil_psem),
  # Predicting CEC
  CEC = lme(logCEC ~ region + age_class + campaign + geology + logpH + cubSOC, 
            random = ~ 1 | estate, weights = varIdent(form = ~ 1 | age_class), data = topsoil_psem),
  # Predicting SOC
  SOC = lme(logSOC ~ region + campaign + age_class + dist_coast, 
            random = ~1|estate, weights = varIdent(form = ~ 1 | age_class),
            method = "ML", data = topsoil_psem)
)

summary(topsoil_model.sem, .progressBar = FALSE)
LLchisq(topsoil_model.sem)

# Evaluate path significance using unstandardized coefficients
coefs(topsoil_model.sem, topsoil_psem, standardize = "none") # none

# Obtain standardized regression coefficients
coefs(topsoil_model.sem, topsoil_psem, standardize = "scale")

######

subsoil = subset(final_selection, depth == '2')

subsoil_psem <- subsoil
subsoil_psem <- subsoil_psem %>% dplyr::mutate(geology = recode(geology, 
                                                                "C" = "Other",
                                                                "JK" = "Other",
                                                                "N" = "Other",
                                                                "O" = "Other",
                                                                "T" = "Other"))
subsoil_psem$dist_coast <- log(subsoil$dist_coast)
subsoil_psem['cubSOC'] <- subsoil$SOC^(1/3)
subsoil_psem['logpH'] <- log(subsoil$pH)
subsoil_psem['logCEC'] <- log(subsoil$CEC)
subsoil_psem['logNDVI'] <- log(subsoil$mdNDVI)

subsoil_psem$x <- subsoil$x
subsoil_psem$y <- subsoil$y

subsoil_psem['age']<- factor(subsoil_psem$age_class, order = TRUE, 
                             levels = c("immature", "young mature", "prime", "mature", "old"))

library(MASS)

# Create interaction term
# int = topsoil$CEC * topsoil$geology 
# correlation = corExp(form=~x+y|campaign) not needed based on the residuals

library(piecewiseSEM)
subsoil_model.sem = psem(
  # Predicting pH
  pH = lme(logpH ~ region + age_class + campaign + geology, 
           random = ~ 1 | estate, weights = varIdent(form = ~ 1 | age_class), data = subsoil_psem),
  # Predicting CEC
  CEC = lme(logCEC ~ region + age_class + campaign + geology, 
            random = ~ 1 | estate, weights = varIdent(form = ~ 1 | age_class), data = subsoil_psem),
  # Predicting SOC
  SOC = lme(logSOC ~ region + campaign + age_class + logpH + logCEC + dist_coast, 
            random = ~1|estate, weights = varIdent(form = ~ 1 | age_class),
            method = "ML", data = subsoil_psem)
)

summary(subsoil_model.sem, .progressBar = FALSE)
LLchisq(subsoil_model.sem)


subsoil = subset(final_selection, depth == '3')

subsoil_psem <- subsoil
subsoil_psem <- subsoil_psem %>% dplyr::mutate(geology = recode(geology, 
                                                                "C" = "Other",
                                                                "JK" = "Other",
                                                                "N" = "Other",
                                                                "O" = "Other",
                                                                "T" = "Other"))
subsoil_psem$dist_coast <- log(subsoil$dist_coast)
subsoil_psem['cubSOC'] <- subsoil$SOC^(1/3)
subsoil_psem['logpH'] <- log(subsoil$pH)
subsoil_psem['logCEC'] <- log(subsoil$CEC)
subsoil_psem['logNDVI'] <- log(subsoil$mdNDVI)

subsoil_psem$x <- subsoil$x
subsoil_psem$y <- subsoil$y

subsoil_psem['age']<- factor(subsoil_psem$age_class, order = TRUE, 
                             levels = c("immature", "young mature", "prime", "mature", "old"))

library(MASS)

# Create interaction term
# int = topsoil$CEC * topsoil$geology 
# correlation = corExp(form=~x+y|campaign) not needed based on the residuals

library(piecewiseSEM)
subsoil_model.sem = psem(
  # Predicting pH
  pH = lme(logpH ~ region + age_class + campaign + geology, 
           random = ~ 1 | estate, weights = varIdent(form = ~ 1 | age_class), data = subsoil_psem),
  # Predicting CEC
  CEC = lme(logCEC ~ region + age_class + campaign + geology, 
            random = ~ 1 | estate, weights = varIdent(form = ~ 1 | age_class), data = subsoil_psem),
  # Predicting SOC
  SOC = lme(cubSOC ~ region + campaign + age_class + logCEC + geology, 
            random = ~1|estate, weights = varIdent(form = ~ 1 | age_class),
            method = "ML", data = subsoil_psem)
)

summary(subsoil_model.sem, .progressBar = FALSE)
LLchisq(subsoil_model.sem)


# Evaluate path significance using unstandardized coefficients
coefs(subsoil_model.sem, subsoil_psem, standardize = "none") # none

# Obtain standardized regression coefficients
coefs(subsoil_model.sem, subsoil_psem, standardize = "scale")

library(emmeans)
emmeans(topsoil_model.sem, specs = "group")

# Explore individual model fits
sem.model.fits(soil_properties_pSEM_randomList)

plot.psem(
  topsoil_model.sem,
  return = FALSE,
  node_attrs = data.frame(shape = "rectangle", color = "black", fillcolor = "white"),
  edge_attrs = data.frame(style = "solid", color = "black"),
  ns_dashed = T,
  alpha = 0.05,
  show = "std",
  digits = 3,
  add_edge_label_spaces = TRUE,
)

# NORTH: GLS to measure impact of age_class on SOC content  --------------------------
North = subset(final_selection, region == 'NORTHERN')
Central = subset(final_selection, region == 'CENTRAL')
South = subset(final_selection, region == 'SOUTHERN')

LM = lm(cubSOC ~ age_class, data = South)
summary(LM)

MM = gls(cubSOC ~ age_class, method = "ML", 
         weights = varIdent(form = ~ 1 | age_class), data = South) # no varIdent needed
plot(Variogram(MM, form=~x+y))
summary(MM)
AIC(LM, MM)

MM.Exp <- update(MM, correlation = corExp(form=~x+y|campaign / depth))
MM.Gau <- update(MM, correlation = corGaus(form=~x+y|campaign / depth))
# MM.Lin <- update(MM, correlation = corLin(form=~x+y|campaign / depth))
MM.Rat <- update(MM, correlation = corRatio(form=~x+y|campaign / depth))
MM.Sph <- update(MM, correlation = corSpher(form=~x+y|campaign / depth))

AIC(MM, MM.Exp, MM.Gau, MM.Rat, MM.Sph)
summary(MM.Rat)

# Violation of independence assumptions; other predictors are needed
library(multcomp)
summary(glht(MM.Rat, mcp(age_class="Tukey")))

order_levels <- c("immature", "young mature", "mature", "prime", "old")
South$age_class <- factor(South$age_class, levels = order_levels)

emm <- emmeans(MM.Rat, ~ age_class)
dat = as.data.frame(emm)

plot(emmean~age_class, data = dat)

m <- ggplot(dat, aes(age_class, emmean)) + 
  geom_point(size=4) +
  geom_errorbar(aes(ymin = lower.CL, ymax = upper.CL))
m + theme_linedraw() + 
  labs(x ="Plantation age group", y = "Soil OC (%)") + 
  theme(text = element_text(size = 15)) +
  theme(axis.title.y = element_text(margin = margin(t = 0, r = 17.5, b = 0, l = 0))) +
  theme(axis.title.x = element_text(margin = margin(t = 17.5, r = 0, b = 0, l = 0))) +
  theme(legend.position="top") +
  theme(legend.title=element_blank()) + 
  scale_color_manual(values=c("dodgerblue3")) + 
  theme(axis.text.x = element_text(color="black", size=15),
        axis.text.y = element_text(color="black", size=15))

R.MM = resid(MM.Rat, type = 'p')
plot(MM.Rat)
shapiro.test(R.MM)
qqnorm(R.MM, pch = 1, frame = FALSE)
qqline(R.MM, col = "red", lwd = 2)

bartlett.test(R.MM~age_class, data = South)

E1 = resid(MM.Sph, type = "normalized")
spatial.errors.MM <- data.frame(E1, South$x,South$y)
spatial.errors.MM # use the headings from the data frame spatial.errors
# for the coordinates function
coordinates(spatial.errors.MM) <- c("South.x","South.y")
B2 <- bubble(spatial.errors.MM,"E1",col=c("dark green","orange"),
             main="Residuals", xlab="X-coordinates",
             ylab="Y-coordinates") # no clustering present

# Figure 3
order_levels <- c("immature", "young mature", "mature", "prime", "old")
final_selection$age_class <- factor(final_selection$age_class, levels = order_levels)

bwplot(SOC ~ age_class | region, data = final_selection,
       strip = strip.custom(bg = 'white'),
       cex = .5, layout = c(1, 3),
       xlab = "Age class", ylab = "SOC (%)",
       par.settings = list(box.rectangle = list(col = 1),
                           box.umbrella  = list(col = 1),
                           plot.symbol   = list(cex = .5, col = 1)),
       scales = list(x = list(relation = "same"),
                     y = list(relation = "same")))

conflicts_prefer(plyr::rename)
conflicts_prefer(ggplot2::margin)

df_age_class <- data_summary(final_selection, varname="SOC", grps=c("age_class", "region"))

df_age_class_region <- subset(df_age_class, region=='NORTHERN')

h <- ggplot(df_age_class_region, aes(x = age_class, y = SOC, 
                              ymin = SOC-sd, ymax = SOC+sd))
h + geom_pointrange(aes(color = region), 
                    position = position_dodge(0.5)) +
  theme_linedraw() + 
  labs(x ="Plantation age group", y = "Soil OC (%)") + 
  theme(text = element_text(size = 15)) +
  theme(axis.title.y = element_text(margin = margin(t = 0, r = 17.5, b = 0, l = 0))) +
  theme(axis.title.x = element_text(margin = margin(t = 17.5, r = 0, b = 0, l = 0))) +
  theme(legend.position="top") +
  theme(legend.title=element_blank()) + 
  scale_color_manual(values=c("dodgerblue3")) + 
  theme(axis.text.x = element_text(color="black", size=15),
        axis.text.y = element_text(color="black", size=15))

df_age_class_region <- subset(df_age_class, region=='CENTRAL')

h <- ggplot(df_age_class_region, aes(x = age_class, y = SOC, 
                                     ymin = SOC-sd, ymax = SOC+sd))
h + geom_pointrange(aes(color = region), 
                    position = position_dodge(0.5)) +
  theme_linedraw() + 
  labs(x ="Plantation age group", y = "Soil OC (%)") + 
  theme(text = element_text(size = 15)) +
  theme(axis.title.y = element_text(margin = margin(t = 0, r = 17.5, b = 0, l = 0))) +
  theme(axis.title.x = element_text(margin = margin(t = 17.5, r = 0, b = 0, l = 0))) +
  theme(legend.position="top") +
  theme(legend.title=element_blank()) + 
  scale_color_manual(values=c("goldenrod1")) + 
  theme(axis.text.x = element_text(color="black", size=15),
        axis.text.y = element_text(color="black", size=15))

df_age_class_region <- subset(df_age_class, region=='SOUTHERN')

h <- ggplot(df_age_class_region, aes(x = age_class, y = SOC, 
                                     ymin = SOC-sd, ymax = SOC+sd))
h + geom_pointrange(aes(color = region), 
                    position = position_dodge(0.5)) +
  theme_linedraw() + 
  labs(x ="Plantation age group", y = "Soil OC (%)") + 
  theme(text = element_text(size = 15)) +
  theme(axis.title.y = element_text(margin = margin(t = 0, r = 17.5, b = 0, l = 0))) +
  theme(axis.title.x = element_text(margin = margin(t = 17.5, r = 0, b = 0, l = 0))) +
  theme(legend.position="top") +
  theme(legend.title=element_blank()) + 
  scale_color_manual(values=c("forestgreen")) + 
  theme(axis.text.x = element_text(color="black", size=15),
        axis.text.y = element_text(color="black", size=15))


# Outliers: High leverage points -----------------------------
# cooksdist <- cooks.distance(LM.1)
# nrow(modelTrain)

# plot(cooksdist, pch="*", cex=1, 
#     main="High leverage points")
# abline(h = 4/286, col="dark green") # following the 4/total sample size rule 
# based on Bollen and Jackman (1990)

# text(x=1:length(cooksdist)+1, y=cooksdist, 
#     labels=ifelse(cooksdist>4/286, names(cooksdist),""), col="dark green")

# high.leverage <- as.numeric(names(cooksdist)[(cooksdist > (4/286))]) # 17 values 

summary(topsoil_model.sem, .progressBar = FALSE)
LLchisq(topsoil_model.sem)
